# Supplementary material for: Badnaviruses of Sweet Potato: Symptomless Coinhabitants on a Global Scale
Source: Front Plant Sci. 2020 Mar 31;11:313. doi: 10.3389/fpls.2020.00313 (PMC7145414; doi:10.3389/fpls.2020.00313)
Supplement: Supplementary file 1 [file Table_1.XLSX]

## Sheet: Contigs_match in Blastx
S1 Data. BLASTX results of contigs assembled from a mix of African sweetpotato cultivars with similarity to SPPV: Contigs assembled from siRNA sequences of a bulk sample including several African sweetpotato cultivars with similarity to Badnaviruses
Contig_name	Contig_sequence
NODE_97_length_119_cov_2.747899	GGACACCCGACGCTGCATTTGGTGTCGTACCTCTTGGGCCCTGCGGTAGCTTCTTATCTGATCCTCATGGAGGATCCGTTCTCCTGGGAGGTTCTGACCCTCCCCTCTGTGTTGGGCTACCTCGGTGACTGCTGCGGCC
NODE_83_length_68_cov_2.970588	ATGCAGCGTCGGGTGTCCAGTATTTTAGGCCAAGGTTACAATAGGACGCTCGAGGGCCTGATGAATCCGAACCAGAACCTGCAGGATT
NODE_1353_length_106_cov_2.943396	ATGCAGCGTCGGGTGTCCCGTATCTTAGGCCAACCTTACAATAGGACGCTTGAAAGGCTAATGGATCCAAATCAGAACCTGCAGGATTCACTTAGCAGAAGAGCCAGAATAGTACCCGCGGAGGTG
NODE_2320_length_64_cov_3.000000	GGCAAGTCAACTTGCTGGTTGTCAAGGCAAGTGACTTCCTGTTCCGATCTGTGGGTATAGACCCGCTGCTGTGATGTTCCTTCT
NODE_1238_length_143_cov_2.356643	ATCCGTATTAAGGACCAAAGCCATCGTTCCCTCGTGCGTTCTGTGGAGAGCCTGCACTCTCACTTGTATGGCACCTATATGGATGAATCGGTACCCTTGTCCTAGCACGGTCTCATGGCTGGCAGCTGTTATTAGTGGCAGATCGACTTGCTGATTGTCAAGG
NODE_470_length_140_cov_2.942857	GTCCTTAATACGGATCATAGATGGGACGGAGACCAGTCTCTGTTCGGAGGAGTTGAAGGTGACCTGTCAGAGGGAGTCTTCATGACTTATGTAGTCCCCAACATCACCATGACAGTTGAGGATTTCTGCCAGTTCATCAGGGTGGAATTCCAGACAAGGG
NODE_115_length_105_cov_3.000000	TATCCCCTTGTCTGGAGTTCCACCTTGATGTTTTGGCAGAAGTCCTCAATTGTCATAATGATATCGGGGACTACATACGTCATGAAGGCACCTTCCGAAAGGTCACCTTCGACTCCTCCGAACAG
NODE_2260_length_100_cov_3.000000	GCCTTTCCCTTCTGATTATCCACCTGAGGCCTTGCAGGTCCCGGGTGTTGTATGTCCTTCCTGGTAGGGCTCGTACACCTCTGCTGACTAGGTAGTCTGTTACGCTGGAGATGTTGTAGT
NODE_983_length_68_cov_3.000000	GCCTTTCCCTTCTGATAGTCCACTGTAAACCTTGCAGTTCACGTGTACTGTAAGTTCTCCCTGGTAGGGCTCGAACACCTCTGCTGAC
NODE_529_length_147_cov_3.000000	CCTTAAATGGCGTATATGTAATGAATTAGCAAATTTAGGGTTTTTTAGTTTAGTTAATTTAGTTTTTGTTATTAGATATCTTCCAAGAGTATGTTCTTGGATCGAAGAAGTAGATACTGTAGATTGTACTGATGATGTAAAGGTATTACTCTATTAATAAAATATAA
NODE_414_length_133_cov_3.000000	GGAGGAAGGTATGGGTTCAGAGGTACCCATTTCAAAAATTCTACCTCAAAACGACGATCACTGCTGCATCATGTGCAATAGTAAGGATCTTGCAAGCGACAGAATCCTCTGCCAGAGCTGCATGGATATCACCAGCTCGGACGATGATGAAGA
NODE_1698_length_58_cov_2.896552	GAGCTGATAAGATCCTCTGTCAGAGATGCATGGACTATACTGATTCTGACGATGACGAGGAGGAACTGCGCAGGAGGC
NODE_802_length_183_cov_3.000000	CTCAAATCTAAGAGGTCCACCCAGACCTCACCTGAAGTATTGGGAGCCATCGATGATGTGATGCCCAATACATGGGATGAGCTAGAAGAGCTAGCAGAGCGCATCTACTCTGCACAAGTGCAACAACCGGCAGACCCACAACCGTCTAGATCAGCAGCCGGACCAGCAGCAAGCGCTAGCTCACCGTATAGGCCCCCAGAAGA
NODE_1438_length_74_cov_3.000000	AGGCCTCCCCAAGTCTCATCTGAAGTTTTAGGCGCTGTCGATGATGAAATGCCTAAAACATGGGACGAACTTGAAGACTTGGCAGAAAGAATAT
NODE_2387_length_82_cov_3.000000	ATGATGAAATGCCTAAGACATGGGATGAATTAGAAGAACTAGCAAGACGAACTAAGGAACAAGAATGGCAGATTGAAGAACGAAGATGGGAAAAACAGCCCA
NODE_4_length_82_cov_3.000000	ATAGGCCCCCAGAAGACATATCCATGGGCCAACCCTCATACGCTCCAGCCAGAACCAATGTGGAAATAAGTGGTTCTAGCAGTAGACCCCCCAGCTTCAGAA
NODE_51_length_181_cov_3.000000	ATAGGCCCCCAGAAGATATATCAATGGGCCAACCATCATATGCTCCAGCAAGAACTAATGTGGAGATTAGTTCAAGCAGCAGGCCACCTAGCTTCAGAACTGATGCAAGGTTCCTAAGGAGAGGAATCAATGATGAAGCATGGAACCTCCCTGCCGCTCAACAACAAGGAGGAGCACTCTTAATAATCCCTCAGGAGTTGG
NODE_1680_length_110_cov_3.000000	TAAGGAGAGGAATCAACGATGAAGTATGGAACTTACCTGCTGCACAGCAACAGGGCGGAGCACTATTAGTAATCCCTCAGGAACTGGGATTATTGGAGGAGACGATGTCCAGATGGGAGACCATAACTCT
NODE_340_length_151_cov_2.973510	TCATAAGCTGTCCTCCATTGGATCCAGGCCAGCTTTGCAGTTTCTCCCAGTAGATTCTCCATATAATCTGCTTTCTCCTGGGGATCTGTAATGTTCATGAGAGACATGTGATTCAGCGTTATTGTCTCCCACCTCGCCATTGTTTCCTCTAACAATCCCAACTCTTGAGGG
NODE_1497_length_44_cov_2.000000	GGAGGACAGCTTATGAGGATGAATACAAGACTCTAGTAGGCAGAGCAGAGGGGAGACTGGGAAC
NODE_880_length_95_cov_3.000000	CAGCTTATGAAGAAGAGTACAGGACTCTTGTAGGACGAGCAGAAGGAAGACTGGGAACACAGAACGTTATTTCCCAGGTCAGAAAGGTCCTTACCCTGAGTGATCCTGTCCAAGG
NODE_69_length_220_cov_2.450000	ATCCTGTCCAAGGATCAACAACTATTCAGGACCAAGCCTACAGAGATCTTGAGCGCCTGCAGTGTAACGACGTTAAGGACATGGTCAAGTTCCTTAACGACTATATGCGCATAGCCACCCGTACTGGGAGGTTATTCATTGGACCTGAGCTTTCTGAGAAGCTCTGGATAAAGATGCCCGGCGACTTAGGCTACAAGATGAAGGAAGAATTCGACAAAGCCTACCCCGGAGCAAACATTG
NODE_881_length_63_cov_3.000000	GCTGTCATACCGCGAATTATGTTCGCATATAAATACCTGGAAGCGAGATGCAAGGAAGCTGCTTTCGCTAGAAGTCGAACTTG
NODE_1517_length_147_cov_3.000000	GCAACTCTTTTGACATTTCTTTTTGGGTTAGGGCAATCCCTGGCGAAATGTCCAATTTCGTCACACAGGTAGCACTTGCAGTGAGACGTCCTTTCCAGATTTTTCCGTCTGTCGATCCTAACATGAGTCTCATGCGGTTTTCCCTTATAGGACCGTGCTTTCCTGGT
NODE_985_length_74_cov_3.000000	AGCACTTGCAGTGCGATGTCCTTTCCAGATTCTTTCGTCTGTCGATCCGGACATGCGTCTCATGCGGTTTGCCTTTGTAGGATCGTGCTTTCCT
NODE_644_length_269_cov_2.762082	AGGGAAAACCTCATGAGACGCACGTAAGAATTGATAGGAGAAAGAACTTGGAAAGAACGTCTCATTGTAAGTGCTACTTGTGCGATGAGATCGGACATTTCGCAAGGGACTGCCCGAACCCAAAGAGAAATGTCAAAAGGGTTGCCATATTCGAGGGCTTAAACCTACCGAACGAATGTGACATCGTTGCGGTGGAAGACAACGAGTCGGACAGTGAGGCTATCTTCAGCCTTACAGAAGGAGAAGGAGAAGCAGAACTCACTTTCGGGATTGTCCGAGAGTCGGTTCA
NODE_891_length_76_cov_2.934211	ATGTCAAAAGAGTTGCCATATTTGAGGGCCTGAACCTACCCAACGAATGTGACATCGTCGCGGTAGAAGACAACGAGTCAGATAGTGAGGCTATCT
NODE_63_length_242_cov_3.000000	ATGATGACTCACACTCTGGTGGCTCCCTCTTGGAAGCCCATTGTCACTATGAAGCCACACCAGCAAGCTTGCCGACATCAATGGCAAGACCATCAGGAGGTTGAAGCTCCAGGAACTGATATTTGCCTCTGGTGCGAATATCATATTGAGAGAAGGGCAAGAAGCCACTGCCCTGCATGCTTATTAACGGTCTGCGACATTTGCTCAAAGACTCATCTGGGAAGAGAGGTCCCGCCAGAAGCTCGAGAATGGGTTTCCCCAT
NODE_1729_length_100_cov_3.000000	GGAGTTGTCCTCTTTTCTTTTCGTTGTCTAGCTCCTGCTTAAGCCTAGCTCTGTCCTGGTCTGCCCAATTCATATAGATTTGTTGCTGTTGGATTAAGGCAGTTTGATCAGGGAATGGGG
NODE_2762_length_73_cov_2.000000	TCATCTTTAAGCTCCTGTTGAAGCCTTGCTCTGTCTTGATCAGCCCAATTCATATAGATCTGCTGTTGTTGAATCAGGGCAGTCTGATCAGGG
NODE_676_length_48_cov_1.958333	CCCTGATCAGACTGCCCTTATACAACAACAGCAGCTCTACATGAATTGGGCAGATCAAGACAGAGCAA
NODE_1847_length_43_cov_2.000000	TACCTACGTCTTTCATATTATACAGCCTGTTGTTGAGCTCCGTCGATGTAGATGAAACCGTTT
NODE_926_length_102_cov_2.578431	ACTAAAGGAAGGATATATAATCATAAGCGGACATACCTTTCCCCTTCCTATAGTTTATGCACTCAACCCCATGAAGATTGGAAAAGGCATTCAGTTCATAATTGGATGCAATTTCATAAGAA
NODE_1424_length_191_cov_2.942408	GGGGGATCTTGTATGACAAGGTCAGGATTTTTGATCCTCAGTGTGCAGGTGACCTTATCTTTCTTCCAATGCCTGAGAGGGTCGTCCCCTATGTATCCCTCTCTGATCATCTTAGCAACCTCAGCTCTGAACCTTGGGAATGCCGTGGTTCTTTCCTCATTTAAGGCTCCAATGGTTGCTGCTACAGTCGATCTTTCTTGTGTCTCAATAG
NODE_1257_length_43_cov_2.000000	AAAGAACCATGGTTTTTCCAAGGTTCAGGGCTGAGGTTGCAAAACTGATCAAAGAGGGATACA
NODE_1948_length_80_cov_2.887500	GGGGGATCTTGTATGATAAGGTCAGGATTCTTAATCCTCAGAGTGCAGGTGACCTTATCCTTCTTCCAGTGCCTAAGAGGGTCATCCCCTATGTATCCCT
NODE_2191_length_63_cov_3.000000	TTAGGCACTGGAAGAAAAATAAGGTCACATGTACATTGAGGATCAAGAATCCGGACCTTATTATTCAAGATCCCCCACTCAAG
NODE_796_length_92_cov_2.978261	ATAGGTGGATTGCTCAAGGCCAACCTGATTAGGCCTTCCAGGAGTAGACACAGGACCACTGCATTCATGGTAGAATCTGGCACAACAGTGGATCCTAAAACAGGAAAGGAGA
NODE_721_length_110_cov_3.000000	CTAAAACAGGAAAGGAAACTCGAGGCAAGCAAAGGATGGTACTCAACTACAAACGCCTCAATGACAACACTGAAAAGGATCAGTATTCCCTCCCGGGAATCAACACCATTGTCAGTAGGGTCTCAGGAAA
NODE_780_length_138_cov_3.000000	TGGTTTTCACCAGATAAAGATGGCAGAAGAATCCATACCTTGGACTGCATTCTGGACACCAGAAGGCCTGTATGAATTCTTAGTCATGCCGTTTGGGCTAGTCAATGCACCAGCTGACTTCCAAAGGAGAATGGATGAGGCCTTCAAAGGAACTGAGG
NODE_1253_length_59_cov_3.000000	CCGAGAAAACTAGGATATCATCGATGTAGACCGCAATGAAATCCTCCGTTCCTTTGAAGGTTTCATCCATCTTTCTCTG
NODE_1924_length_57_cov_2.964912	CTTCATGTTGGGCTTCGTTGTCTGAGAAGACTAGGATGTCATCAATGTATACTGCAATAAAGGCCTCAGTTCCTTTG
NODE_413_length_303_cov_2.953795	TCCCAAGTTAGGGATATGCATTCTCGCATAGTTCAGGATTCCTAGCCACGATCTTAACCCTTTCTTTGTGAGCAGTTCCTGTTCCTTGAAATCAGCGATTTTCTTCAGGATATGCTCTTGGAGTTGGACTTTGTTCTTATGGATTTTCACTCCTAAAAAATCCACACTGTTGACCCCTATCTTCATTTTTGTTGGGCTCAGAATAAGCCCATGTCTCCTTACTATCTGGGTCAGTTTCATCAAATGCTCTTCATGTTGGGCTTCATTGTCGGAGAAGACAAGAATGTCATCGATGTATACTGCGATGAAGGCCTCAGTTCCTT
NODE_1955_length_70_cov_3.000000	CTCAGAATAAGCCCATTTTTACGTACCACCTGGGTTAGTCTTATCAAGTGTTCTTCATGGTCCACTTCTGTTTCAGAGAAAACAAGAATG
NODE_2149_length_63_cov_2.650794	CTAGTTTTCTCGGATAATGAGGCCCAACATGAAGAGCACTTAATGAGGCTGACCCAAATCGCGAGAAAGCATGGGCTTATTCT
NODE_1763_length_86_cov_2.976744	ACTCCAAGAGCATATCCTTAAGAAGATCGCTGATTTTAAAGAACAGGAATTGCTCACGAAGAAGGGATTGAGATCTTGGCTAGGAATACTAAATTATGCAAGGATG
NODE_380_length_168_cov_3.000000	TCCATCCATGCAGCCATCGGCTTCAAGGACTATACAGCAGTCCTTGGGGGGTAGTTCTAGAGGGGGAAGCTGTTGAATCATCCTTTTGATCTCCCTGACAAGCTTCCAATCCTGGCTGTTGAATCTTATCTCCCCAGTAGGAGATGTCTTCCCATATAATGGGCCAAGCATTTTTCCCAAGTTAGGGA
NODE_1636_length_53_cov_2.000000	GCCAGGATTGGAAGCTCGTACGAGAAATAAAGAAGATGATTCATCAGCTTCCCCCTCTCGAACTACCCCCCAA
NODE_733_length_136_cov_3.000000	CAAGATAGTATATCTTGAAGGCTTCCATGGCATTCATTATAGCGAAAATCTCAGCGTCAATTGTTGGTTTGACAGGCTGAAACTTTCCAGATGCATATGCTGTTATGCGCTCCTGTGTGCGCGGGTCATATGCGGACTGTTTCCACTTGCAGATGG
NODE_966_length_59_cov_3.000000	AAGATATACTATCTTGATAAAAAGGAGCTGATAATTAGGACAGATTGCCAAGCAATAGTGTCCTTCTTTAACAAAAGCG
NODE_46_length_508_cov_2.980315	TGGCCTTTACAGACTACCTCACAGGAACGGGGCTAAAGGTTAAGATAGAACATATAGACGGCAAGGATAACACCCTTGCAGACTATTTATCCAGGCTTGTTCTTTCACTTGTAATTGCAGAATGGAGAACGCCAGGAGTGAGCTTAACCACCCAGCAGCACCATCCCGAAGGGAGGGGGCTACAATGGAGAGAGCAGCAAGGGCAGCAGCCCTTGAAAGAGCAAACAGGCAGGCTAGGTCAAGAAGACATCGTGGGCCGAGACCCATGGCGCGCTACCTTGATTACACAGCCTATCGAACACCTGCTCAAAGATTCGAGGAATGGACCTCACGGGAAATGCAGTTCGATGGAGAGTGGATCAACGGTCTCTTTGACCACACTAATCACAATCTTGGGCC…
NODE_1314_length_105_cov_3.000000	AACACCCTTGCAGATTATTTATCCCGGCTTGTTTTATCACTTGTTGTTGCAGAATGGAAAACGCCAGGAACGAACTTAACCAACCAGCAAGGCCCAACAGAAGGGAGAGAGCCCAAATGGAAAGA
NODE_2048_length_46_cov_2.000000	CTTGTAGCAAAGCGATTGTTGAATTCGGCTCTTTCTCTGATCATCCATTGAAGCGTCAGAACGCTT
NODE_485_length_425_cov_2.887059	TGTTTTAACACTTCATGACATAATGCAGCAGCGAAGTGAGTTCAACAGGAGGTTTGCACACAACGATAATGCCTATTCGGATTGGCAGGGCCCATACACTGAAGCCCAAGCCCGTATTGAAGCGGCCTGCATCTTTCTACTTAGCTGCATTGAGGATCTTTAGGTTGCTTAACCTAAAGAGACGACAGAGGACAGTGGTAGGTCCGGACAACGACTGCCACCTTATCTGCTATGAGGATCGGCATGTGATCCTTTTTCTTTTGTCGGCCATTTGTTTTGGCCATTAGTGTGTATGATTGCCCTAAAGCAGATGCTTCTCGGTGAAGCGAGTCTAAAGGGAATCTTATCTTTAGTGCGTAGGTCCCAGCCAGTTGGCTGATTAAGGCGGTGAGTGCTCAT…
NODE_1933_length_99_cov_3.000000	AGAGATATTATGTGCTATCTGGCTAGAGGTAGGTTTCTTCACGTCTTCTAAGTCAAGGTACTCGAGGTGTGACCTACGAGATTCATACCACTCCTGAAGGGATCTCTCCCATCTTTCAG
NODE_125_length_119_cov_3.000000	AGGCCCTCAACCTTATCAACCTTCTCCCTTAGATCTGTTGTCAGGCGAAGAGCCTCCTTTTCCACCAGTTTTGGCTGCTCCGCTATTTCAATCACCAGATCTTTTACCTGTTTAATGGTTAGTGGCCTAGAGGCCAGGA
NODE_919_length_104_cov_2.000000	CATCTCCGGATGAACTACCACGACATCCAGGAGCTGACTGAATTCTCACAGGCGTTGCAAGGAACTTCTTCCTTGTCACCCGAAGGAGCAGAAGGATTCGCCAAACCTTCAGGACGCACACAAA
NODE_89_length_100_cov_2.960000	CTCAGTTCTTCCTAGCAAAAACAACTGAGTGTTGTTCTGCCGTACGAGAGTGTCCAAGGAGCTTTGAGTTCTTCCGGAAGGCTTGGCAAAGCCCTCAGCTCCGTCTGGTGACAAGGAAGA
NODE_1334_length_79_cov_2.848101	TCTGATTAATCAGATCTGAGATATCCGGATCTTTTCGTCCGTTGAGAGCTCTCCTGATCTCCACGAGCTCTTCTCTGATGTCGAGGACCAGGTCCTCAG
NODE_90_length_55_cov_2.781818	GAGAAGAGCTCGTGGAAATCAGAAGAGCTCTCGCGGACAGAAAGGAGCCGGATATCTCAGATCTGGTTGAGCAGA
NODE_1962_length_103_cov_3.000000	TCTGATTAATCAGATTAAGGGGATATCTCTCACCGGAAAAGCGCCGGAACCGAGAGGAGTACTGCTGGTCGAAAAGGATCCTTATTTAGCCGTTCAAAAGGAGCTAAATGAGACGAGGACGAG
NODE_70_length_55_cov_3.000000	GAAAAGCGCCGGAACCACGAGGAGTGCTGCTTGTGGAAAAGGACCCATATTTAGCTGTGCGAAAAGAGCTAAATG

## Sheet: BlastX-Alignment
# blastx, # RID: TE5G0SV6014
# 32 hits found
query id (sequence)	subject ids	% identity	% positives	alignment length	mismatches	gap opens	q. start	q. end	s. start	s. end	E-value	Max score
NODE_97_length_119_cov_2.747899 (GGACACCCGACGCTGCATTTGGTGTCGTACCTCTTGGGCCCTGCGGTAGCTTCTTATCTGATCCTCATGGAGGATCCGTTCTCCTGGGAGGTTCTGACCCTCCCCTCTGTGTTGGGCTACCTCGGTGACTGCTGCGGCC)	gi|619854525|gb|AHY19040.1|	68.09	78.72	47	13	2	138	1	6	51	2e-09	55.1
	gi|327505530|gb|AEA92290.1|	68.09	78.72	47	13	2	138	1	6	51	3e-09	55.1
	gi|619854527|gb|AHY19041.1|	65.96	78.72	47	14	2	138	1	6	51	1e-08	53.1
	gi|327505526|gb|AEA92288.1|	63.83	78.72	47	15	2	138	1	6	51	3e-08	52.4
	gi|336125401|ref|YP_004581512.1|;gi|224566902|gb|ACN56745.1|	65.96	78.72	47	14	2	138	1	6	51	3e-08	53.9
	gi|327505528|gb|AEA92289.1|	63.83	78.72	47	15	2	138	1	6	51	3e-08	52.4
	gi|238563977|ref|YP_002916056.1|;gi|237846579|gb|ACN56750.1|	59.57	68.09	47	17	2	138	1	6	51	8e-06	46.6
	gi|397135989|gb|AFO11492.1|	63.64	81.82	22	8	0	66	1	21	42	0.055	35.4
	gi|563580451|gb|AHB61260.1|	68.42	78.95	19	6	0	66	10	29	47	0.52	32.3
	gi|262392380|ref|YP_003284237.1|;gi|240114281|gb|ACS44708.1|	57.69	73.08	26	10	1	87	10	18	42	0.6	32
	gi|15029536|ref|NP_149413.1|;gi|15027125|emb|CAC44907.1|	45.45	81.82	22	12	0	66	1	21	42	0.98	31.6
	gi|182239993|gb|ACB87156.1|	59.09	72.73	22	9	0	72	7	29	50	1.3	31.2
	gi|18450271|ref|NP_569153.1|;gi|16416939|gb|AAL18495.1|AF347695_3	59.09	72.73	22	9	0	72	7	29	50	1.3	31.2
	gi|182239960|gb|ACB87150.1|	59.09	72.73	22	9	0	72	7	29	50	1.3	30.8
	gi|353453401|gb|AER00544.1|	59.09	77.27	22	9	0	72	7	29	50	1.5	30.8
	gi|353453394|gb|AER00538.1|	59.09	77.27	22	9	0	72	7	29	50	1.5	30.8
	gi|397135997|gb|AFO11498.1|	45.45	77.27	22	12	0	66	1	21	42	1.9	30.4
	gi|190360813|gb|ACE76858.1|	59.09	72.73	22	9	0	72	7	29	50	2.8	30
	gi|190360820|gb|ACE76864.1|	59.09	72.73	22	9	0	72	7	29	50	3	30
	gi|397135985|gb|AFO11489.1|	45.95	56.76	37	19	1	108	1	6	42	3.1	29.6
	gi|198385724|gb|ACH86210.1|	59.09	72.73	22	9	0	72	7	29	50	3.2	29.6
	gi|397135993|gb|AFO11495.1|	42.86	80.95	21	12	0	63	1	21	41	3.9	29.6
	gi|593778616|ref|YP_009016404.1|;gi|342239741|gb|AEL19749.1|	40	65	40	23	1	10	129	39	77	4.2	28.9
	gi|397135981|gb|AFO11486.1|	40.54	59.46	37	21	1	108	1	6	42	4.3	29.3
	gi|94972342|ref|YP_595725.1|;gi|294839|gb|AAA47454.1|	47.06	58.82	34	17	1	108	10	6	39	4.8	29.3
	gi|332308937|ref|YP_004442827.1|;gi|331029454|gb|AEC49877.1|	52.38	71.43	21	10	0	63	1	26	46	5.1	29.3
	gi|359367498|gb|AEV42076.1|	48.15	66.67	27	14	0	81	1	10	36	6.2	28.9
	gi|157011445|gb|ABV00884.1|	45.83	70.83	24	13	0	72	1	19	42	7.1	28.5
	gi|157011441|gb|ABV00881.1|	45.83	70.83	24	13	0	72	1	19	42	7.3	28.5
	gi|595763737|gb|AHM92951.1|	57.14	71.43	21	9	0	72	10	27	47	8	28.5
	gi|27228721|ref|NP_758808.1|;gi|25814833|gb|AAN75640.1|AF357836_3	55	65	20	9	0	69	10	21	40	8.2	28.5
	gi|65372050|ref|YP_233107.1|;gi|40457271|gb|AAR86692.1|	57.14	71.43	21	9	0	72	10	27	47	8.5	28.5
# RID: TE5G0SV6014
# 17 hits found
query id (sequence) (sequence)	subject ids	% identity	% positives	alignment length	mismatches	gap opens	q. start	q. end	s. start	s. end	E-value	Max score
NODE_83_length_68_cov_2.970588 (ATGCAGCGTCGGGTGTCCAGTATTTTAGGCCAAGGTTACAATAGGACGCTCGAGGGCCTGATGAATCCGAACCAGAACCTGCAGGATT)	gi|238563977|ref|YP_002916056.1|;gi|237846579|gb|ACN56750.1|	65.52	86.21	29	10	0	1	87	46	74	2e-05	44.7
	gi|619854525|gb|AHY19040.1|	62.07	86.21	29	11	0	1	87	46	74	3e-05	42.7
	gi|327505530|gb|AEA92290.1|	62.07	86.21	29	11	0	1	87	46	74	4e-05	42.7
	gi|619854527|gb|AHY19041.1|	62.07	86.21	29	11	0	1	87	46	74	6e-05	42
	gi|327505528|gb|AEA92289.1|	62.07	86.21	29	11	0	1	87	46	74	8e-05	42
	gi|336125401|ref|YP_004581512.1|;gi|224566902|gb|ACN56745.1|	62.07	86.21	29	11	0	1	87	46	74	0.0001	42.7
	gi|327505526|gb|AEA92288.1|	58.62	86.21	29	12	0	1	87	46	74	0.0002	40.8
	gi|148839272|ref|YP_001293182.1|;gi|148645292|gb|ABR01170.1|	48.28	68.97	29	14	1	1	84	43	71	3.3	29.3
	gi|96980851|ref|YP_610965.1|;gi|92430216|gb|ABE77344.1|	48.28	68.97	29	14	1	1	84	43	71	3.5	29.3
	gi|182239960|gb|ACB87150.1|	42.86	71.43	28	16	0	1	84	47	74	5.5	28.5
	gi|18450271|ref|NP_569153.1|;gi|16416939|gb|AAL18495.1|AF347695_3	42.86	71.43	28	16	0	1	84	47	74	5.5	28.5
	gi|182239993|gb|ACB87156.1|	42.86	71.43	28	16	0	1	84	47	74	5.6	28.5
	gi|190360820|gb|ACE76864.1|	42.86	71.43	28	16	0	1	84	47	74	5.9	28.5
	gi|353453394|gb|AER00538.1|	42.86	71.43	28	16	0	1	84	47	74	5.9	28.5
	gi|353453401|gb|AER00544.1|	42.86	71.43	28	16	0	1	84	47	74	7.3	28.1
	gi|198385724|gb|ACH86210.1|	42.86	71.43	28	16	0	1	84	47	74	7.5	27.7
	gi|190360813|gb|ACE76858.1|	42.86	71.43	28	16	0	1	84	47	74	8.4	28.1
# RID: TE5G0SV6014
# 98 hits found
query id (sequence)	subject ids	% identity	% positives	alignment length	mismatches	gap opens	q. start	q. end	s. start	s. end	E-value	Max score
NODE_1353_length_106_cov_2.943396 (ATGCAGCGTCGGGTGTCCCGTATCTTAGGCCAACCTTACAATAGGACGCTTGAAAGGCTAATGGATCCAAATCAGAACCTGCAGGATTCACTTAGCAGAAGAGCCAGAATAGTACCCGCGGAGGTG)	gi|619854525|gb|AHY19040.1|	78.57	97.62	42	9	0	1	126	46	87	1e-15	72
	gi|619854527|gb|AHY19041.1|	78.57	97.62	42	9	0	1	126	46	87	1e-15	71.6
	gi|327505530|gb|AEA92290.1|	78.57	97.62	42	9	0	1	126	46	87	1e-15	72
	gi|327505528|gb|AEA92289.1|	78.57	97.62	42	9	0	1	126	46	87	2e-15	71.6
	gi|238563977|ref|YP_002916056.1|;gi|237846579|gb|ACN56750.1|	80.95	97.62	42	8	0	1	126	46	87	4e-15	73.6
	gi|327505526|gb|AEA92288.1|	76.19	97.62	42	10	0	1	126	46	87	5e-15	70.5
	gi|336125401|ref|YP_004581512.1|;gi|224566902|gb|ACN56745.1|	78.57	97.62	42	9	0	1	126	46	87	1e-14	72
	gi|190360813|gb|ACE76858.1|	54.76	80.95	42	19	0	1	126	47	88	2e-07	51.2
	gi|182239993|gb|ACB87156.1|	54.76	80.95	42	19	0	1	126	47	88	2e-07	51.2
	gi|353453394|gb|AER00538.1|	54.76	80.95	42	19	0	1	126	47	88	2e-07	51.2
	gi|18450271|ref|NP_569153.1|;gi|16416939|gb|AAL18495.1|AF347695_3	54.76	80.95	42	19	0	1	126	47	88	2e-07	51.2
	gi|182239960|gb|ACB87150.1|	54.76	80.95	42	19	0	1	126	47	88	2e-07	51.2
	gi|190360820|gb|ACE76864.1|	54.76	80.95	42	19	0	1	126	47	88	2e-07	51.2
	gi|353453401|gb|AER00544.1|	54.76	80.95	42	19	0	1	126	47	88	2e-07	51.2
	gi|198385724|gb|ACH86210.1|	54.76	80.95	42	19	0	1	126	47	88	3e-07	50.4
	gi|595763749|gb|AHM92960.1|	46.81	59.57	47	20	1	1	126	44	90	0.0002	42
	gi|65362561|ref|YP_233110.1|;gi|53830363|gb|AAU95075.1|	46.81	59.57	47	20	1	1	126	44	90	0.0003	41.6
	gi|586929338|ref|YP_009002585.1|;gi|584388573|gb|AHI90954.1|	59.38	75	32	13	0	31	126	61	92	0.0004	41.6
	gi|595763741|gb|AHM92954.1|	51.28	69.23	39	18	1	13	126	52	90	0.0004	41.6
	gi|332308954|ref|YP_004442839.1|;gi|331029471|gb|AEC49890.1|	51.28	69.23	39	18	1	13	126	52	90	0.0004	41.6
	gi|319656531|gb|ADV58682.1|	51.28	69.23	39	18	1	13	126	52	90	0.0004	41.6
	gi|27819380|ref|NP_777317.1|;gi|27802651|gb|AAO21220.1|	48.78	73.17	41	20	1	7	126	49	89	0.0006	41.2
	gi|95020641|ref|YP_605811.1|;gi|68566426|gb|AAY99427.1|	51.28	69.23	39	18	1	13	126	52	90	0.0006	40.8
	gi|354990609|gb|AER45353.1|	47.37	71.05	38	20	0	13	126	54	91	0.0007	39.3
	gi|359367498|gb|AEV42076.1|	54.55	65.91	44	17	2	4	126	32	75	0.0008	40.4
	gi|96980851|ref|YP_610965.1|;gi|92430216|gb|ABE77344.1|	54.76	69.05	42	17	1	7	126	44	85	0.001	40.4
	gi|268321248|gb|ACZ02411.1|	53.85	64.1	39	17	1	13	126	53	91	0.002	39.7
	gi|268321244|gb|ACZ02408.1|	53.85	64.1	39	17	1	13	126	53	91	0.002	39.3
	gi|595763753|gb|AHM92963.1|	53.85	64.1	39	17	1	13	126	53	91	0.003	38.9
	gi|311788791|ref|YP_003987465.1|;gi|307716263|gb|ADN88182.1|	58.33	66.67	36	14	1	22	126	45	80	0.003	38.9
	gi|148839272|ref|YP_001293182.1|;gi|148645292|gb|ABR01170.1|	52.38	66.67	42	18	1	7	126	44	85	0.003	38.9
	gi|384403237|gb|AFH88829.1|	48.72	64.1	39	19	1	13	126	50	88	0.004	38.5
	gi|113120256|gb|ABI30268.1|	48.72	64.1	39	19	1	13	126	50	88	0.004	38.5
	gi|384403233|gb|AFH88826.1|	48.72	64.1	39	19	1	13	126	50	88	0.004	38.5
	gi|91214364|gb|ABE27943.1|	48.72	64.1	39	19	1	13	126	50	88	0.004	38.5
	gi|595763733|gb|AHM92948.1|	48.72	64.1	39	19	1	13	126	50	88	0.004	38.5
	gi|18450261|ref|NP_569150.1|;gi|3183637|emb|CAA05264.1|	48.72	64.1	39	19	1	13	126	50	88	0.004	38.5
	gi|563580451|gb|AHB61260.1|	43.9	60.98	41	23	0	4	126	46	86	0.005	38.1
	gi|354990588|gb|AER45339.1|	53.33	73.33	30	14	0	37	126	62	91	0.005	37
	gi|354990633|gb|AER45369.1|	53.33	73.33	30	14	0	37	126	62	91	0.005	37
	gi|354990582|gb|AER45335.1|;gi|354990615|gb|AER45357.1|;gi|354990618|gb|AER45359.1|;gi|354990630|gb|AER45367.1|;gi|354990636|gb|AER45371.1|	53.33	73.33	30	14	0	37	126	62	91	0.005	37
	gi|354990621|gb|AER45361.1|	53.33	73.33	30	14	0	37	126	62	91	0.005	37
	gi|354990573|gb|AER45329.1|;gi|354990579|gb|AER45333.1|;gi|354990594|gb|AER45343.1|;gi|354990597|gb|AER45345.1|;gi|354990600|gb|AER45347.1|;gi|354990606|gb|AER45351.1|;gi|354990612|gb|AER45355.1|;gi|354990624|gb|AER45363.1|;gi|354990627|gb|AER45365.1|	53.33	73.33	30	14	0	37	126	62	91	0.005	37
	gi|354990570|gb|AER45327.1|;gi|354990585|gb|AER45337.1|	53.33	73.33	30	14	0	37	126	62	91	0.005	37
	gi|354990564|gb|AER45323.1|;gi|354990567|gb|AER45325.1|;gi|354990576|gb|AER45331.1|;gi|354990603|gb|AER45349.1|;gi|354990639|gb|AER45373.1|;gi|354990642|gb|AER45375.1|	53.33	73.33	30	14	0	37	126	62	91	0.005	37
	gi|354990591|gb|AER45341.1|	53.33	73.33	30	14	0	37	126	62	91	0.005	37
	gi|354832282|gb|AER42640.1|;gi|381144400|gb|AFF58905.1|;gi|381144403|gb|AFF58907.1|;gi|381144406|gb|AFF58909.1|	53.33	73.33	30	14	0	37	126	62	91	0.005	37
	gi|354832279|gb|AER42638.1|;gi|354832288|gb|AER42644.1|;gi|354832291|gb|AER42646.1|;gi|381144394|gb|AFF58901.1|;gi|381144397|gb|AFF58903.1|	53.33	73.33	30	14	0	37	126	62	91	0.005	37
	gi|381144409|gb|AFF58911.1|;gi|381144412|gb|AFF58913.1|;gi|381144415|gb|AFF58915.1|;gi|381144418|gb|AFF58917.1|	53.33	73.33	30	14	0	37	126	62	91	0.005	37
	gi|381144391|gb|AFF58899.1|	53.33	73.33	30	14	0	37	126	62	91	0.005	37
	gi|381144388|gb|AFF58897.1|	53.33	73.33	30	14	0	37	126	62	91	0.005	37
	gi|500998681|ref|YP_004732983.2|;gi|344345640|gb|AEI98823.2|	48.78	63.41	41	21	0	4	126	43	83	0.008	37.7
	gi|56266245|emb|CAE81279.1|	48.57	68.57	35	18	0	22	126	55	89	0.009	37.7
	gi|48686545|emb|CAD59232.1|	48.57	68.57	35	18	0	22	126	55	89	0.009	37.4
	gi|332304384|ref|YP_004442824.1|;gi|331029450|gb|AEC49874.1|	51.28	66.67	39	18	1	13	126	53	91	0.009	37.4
	gi|56266239|emb|CAE76628.1|	48.57	68.57	35	18	0	22	126	55	89	0.009	37.4
	gi|9627249|ref|NP_041734.1|;gi|347871|gb|AAA03171.1|	48.57	68.57	35	18	0	22	126	55	89	0.01	37.4
	gi|56266281|emb|CAG70342.1|	48.57	65.71	35	18	0	22	126	54	88	0.014	37
	gi|332308950|ref|YP_004442836.1|;gi|331029467|gb|AEC49887.1|	48.72	64.1	39	19	1	13	126	53	91	0.014	37
	gi|386522854|ref|YP_006273075.1|;gi|333493962|gb|AEF56561.1|	53.33	73.33	30	14	0	37	126	62	91	0.018	36.6
	gi|262392380|ref|YP_003284237.1|;gi|240114281|gb|ACS44708.1|	56.25	62.5	32	14	0	31	126	58	89	0.02	36.6
	gi|262091428|gb|ACY25175.1|	39.58	58.33	48	22	1	4	126	16	63	0.023	35
	gi|27228721|ref|NP_758808.1|;gi|25814833|gb|AAN75640.1|AF357836_3	43.9	60.98	41	23	0	4	126	39	79	0.026	36.2
	gi|397135981|gb|AFO11486.1|	39.58	58.33	48	22	1	4	126	38	85	0.028	36.2
	gi|157011441|gb|ABV00881.1|	39.58	58.33	48	22	1	4	126	38	85	0.028	35.8
	gi|157011445|gb|ABV00884.1|	39.58	58.33	48	22	1	4	126	38	85	0.028	35.8
	gi|239735872|gb|ACS12795.1|	55.56	74.07	27	12	0	46	126	1	27	0.029	34.7
	gi|397135989|gb|AFO11492.1|	51.61	67.74	31	15	0	34	126	55	85	0.033	35.8
	gi|332308937|ref|YP_004442827.1|;gi|331029454|gb|AEC49877.1|	45.45	63.64	33	18	0	28	126	58	90	0.037	35.8
	gi|354832285|gb|AER42642.1|	50	70	30	15	0	37	126	62	91	0.049	34.3
	gi|15029536|ref|NP_149413.1|;gi|15027125|emb|CAC44907.1|	51.61	64.52	31	15	0	34	126	55	85	0.052	35
	gi|62327617|ref|YP_224289.1|;gi|58618162|gb|AAW80648.1|	54.05	62.16	37	16	1	19	126	58	94	0.054	35
	gi|194871990|ref|YP_002117531.1|;gi|194399161|gb|ACF60613.1|	51.52	57.58	33	16	0	28	126	54	86	0.055	35
	gi|397135997|gb|AFO11498.1|	51.61	64.52	31	15	0	34	126	55	85	0.057	35
	gi|595763737|gb|AHM92951.1|	53.12	62.5	32	15	0	31	126	63	94	0.057	35
	gi|397135985|gb|AFO11489.1|	51.61	64.52	31	15	0	34	126	55	85	0.058	35
	gi|595763745|gb|AHM92957.1|	54.05	62.16	37	16	1	19	126	58	94	0.059	35
	gi|65372050|ref|YP_233107.1|;gi|40457271|gb|AAR86692.1|	53.12	62.5	32	15	0	31	126	63	94	0.064	35
	gi|332308942|ref|YP_004442830.1|;gi|331029459|gb|AEC49881.1|	45.71	62.86	35	19	0	22	126	56	90	0.068	34.7
	gi|94972342|ref|YP_595725.1|;gi|294839|gb|AAA47454.1|	51.61	64.52	31	15	0	34	126	55	85	0.071	34.7
	gi|113901276|gb|ABI47986.1|	50	67.65	34	17	0	25	126	46	79	0.076	34.7
	gi|5596669|emb|CAA64269.1|	50	67.65	34	17	0	25	126	47	80	0.077	34.3
	gi|239735870|gb|ACS12794.1|	55.56	66.67	27	12	0	46	126	1	27	0.097	33.5
	gi|125860394|ref|YP_001036293.1|;gi|113901272|gb|ABI47983.1|	50	67.65	34	17	0	25	126	46	79	0.11	34.3
	gi|332308946|ref|YP_004442833.1|;gi|331029463|gb|AEC49884.1|	48.48	60.61	33	17	0	28	126	56	88	0.16	33.9
	gi|9625567|ref|NP_039820.1|;gi|130594|sp|P19199.2|POL_COYMV;gi|59050|emb|CAA37110.1|	57.14	67.86	28	12	0	43	126	62	89	0.29	32.7
	gi|5596665|emb|CAA64266.1|	47.06	67.65	34	18	0	25	126	47	80	0.33	32.3
	gi|392718245|gb|AFM82591.1|	44.19	60.47	43	21	1	7	126	47	89	0.35	32.7
	gi|332273787|gb|AEE39270.1|	42.86	64.29	42	24	0	1	126	45	86	0.35	32.7
	gi|259120464|ref|YP_003208050.1|;gi|258547408|gb|ACV74337.1|	53.33	66.67	30	14	0	37	126	250	279	0.41	32.3
	gi|397135993|gb|AFO11495.1|	48.39	61.29	31	16	0	34	126	54	84	0.44	32.3
	gi|93552|pir||S11479	57.14	67.86	28	12	0	43	126	62	89	0.45	32
	gi|394743641|ref|YP_006495799.1|;gi|392856295|gb|AFM84639.1|	42.86	61.9	42	24	0	1	126	45	86	0.65	32
	gi|544395672|ref|YP_008567619.1|;gi|540357465|gb|AGV08293.1|	50	76.92	26	13	0	49	126	47	72	0.89	31.6
	gi|332273799|gb|AEE39279.1|	40.48	61.9	42	25	0	1	126	45	86	2.2	30
	gi|332273791|gb|AEE39273.1|	40.48	61.9	42	25	0	1	126	45	86	2.3	30
	gi|332273795|gb|AEE39276.1|	40.48	61.9	42	25	0	1	126	45	86	2.4	30
	gi|213496080|ref|YP_002321513.1|;gi|154354401|gb|ABS76283.1|	46.51	51.16	43	16	2	19	126	54	96	5.1	28.9
# RID: TE5G0SV6014
# 26 hits found
query id (sequence)	subject ids	% identity	% positives	alignment length	mismatches	gap opens	q. start	q. end	s. start	s. end	E-value	Max score
NODE_2320_length_64_cov_3.000000 (GGCAAGTCAACTTGCTGGTTGTCAAGGCAAGTGACTTCCTGTTCCGATCTGTGGGTATAGACCCGCTGCTGTGATGTTCCTTCT)	gi|440807719|gb|AGC24018.1|	81.48	92.59	27	5	0	83	3	6	32	8e-09	51.2
	gi|619854525|gb|AHY19040.1|	81.48	88.89	27	5	0	83	3	93	119	4e-08	50.8
	gi|619854527|gb|AHY19041.1|	81.48	88.89	27	5	0	83	3	93	119	4e-08	50.8
	gi|327505530|gb|AEA92290.1|	81.48	88.89	27	5	0	83	3	93	119	4e-08	50.8
	gi|327505526|gb|AEA92288.1|	81.48	88.89	27	5	0	83	3	93	119	4e-08	50.8
	gi|327505528|gb|AEA92289.1|	81.48	88.89	27	5	0	83	3	93	119	5e-08	50.8
	gi|336125401|ref|YP_004581512.1|;gi|224566902|gb|ACN56745.1|	81.48	88.89	27	5	0	83	3	93	119	1e-07	50.8
	gi|238563977|ref|YP_002916056.1|;gi|237846579|gb|ACN56750.1|	70.37	81.48	27	8	0	83	3	93	119	1e-05	45.4
	gi|56266281|emb|CAG70342.1|	62.5	70.83	24	9	0	77	6	96	119	0.018	35.8
	gi|9627249|ref|NP_041734.1|;gi|347871|gb|AAA03171.1|	58.33	66.67	24	10	0	77	6	97	120	0.16	33.1
	gi|48686545|emb|CAD59232.1|	58.33	66.67	24	10	0	77	6	97	120	0.16	33.1
	gi|56266239|emb|CAE76628.1|	58.33	66.67	24	10	0	77	6	97	120	0.17	33.1
	gi|56266252|emb|CAE81285.1|	58.33	66.67	24	10	0	77	6	20	43	0.33	32
	gi|56266245|emb|CAE81279.1|	58.33	66.67	24	10	0	77	6	97	120	0.44	32
	gi|392718245|gb|AFM82591.1|	54.17	66.67	24	11	0	77	6	97	120	0.46	31.6
	gi|586929338|ref|YP_009002585.1|;gi|584388573|gb|AHI90954.1|	54.17	66.67	24	11	0	77	6	100	123	0.76	31.2
	gi|198385724|gb|ACH86210.1|	57.89	73.68	19	8	0	62	6	101	119	1.6	29.6
	gi|190360813|gb|ACE76858.1|	57.89	73.68	19	8	0	62	6	101	119	1.6	30
	gi|353453401|gb|AER00544.1|	57.89	73.68	19	8	0	62	6	101	119	1.7	30
	gi|182239960|gb|ACB87150.1|	57.89	73.68	19	8	0	62	6	101	119	1.7	30
	gi|353453394|gb|AER00538.1|	57.89	73.68	19	8	0	62	6	101	119	1.7	30
	gi|190360820|gb|ACE76864.1|	57.89	73.68	19	8	0	62	6	101	119	1.7	30
	gi|93552|pir||S11479	44	68	25	14	0	80	6	96	120	2.3	29.3
	gi|182239993|gb|ACB87156.1|	50	68.18	22	11	0	71	6	98	119	2.5	29.6
	gi|18450271|ref|NP_569153.1|;gi|16416939|gb|AAL18495.1|AF347695_3	52.63	73.68	19	9	0	62	6	101	119	4.4	28.9
	gi|9625567|ref|NP_039820.1|;gi|130594|sp|P19199.2|POL_COYMV;gi|59050|emb|CAA37110.1|	44	68	25	14	0	80	6	96	120	8	28.1
# RID: TE5G0SV6014
# 100 hits found
query id (sequence)	subject ids	% identity	% positives	alignment length	mismatches	gap opens	q. start	q. end	s. start	s. end	E-value	Max score
NODE_1238_length_143_cov_2.356643 (ATCCGTATTAAGGACCAAAGCCATCGTTCCCTCGTGCGTTCTGTGGAGAGCCTGCACTCTCACTTGTATGGCACCTATATGGATGAATCGGTACCCTTGTCCTAGCACGGTCTCATGGCTGGCAGCTGTTATTAGTGGCAGATCGACTTGCTGATTGTCAAGG)	gi|440807719|gb|AGC24018.1|	92.45	96.23	53	4	0	162	4	25	77	1e-27	101
	gi|619854525|gb|AHY19040.1|	83.33	85.19	54	9	0	162	1	112	165	9e-23	92
	gi|619854527|gb|AHY19041.1|	83.33	85.19	54	9	0	162	1	112	165	1e-22	92
	gi|327505526|gb|AEA92288.1|	83.33	85.19	54	9	0	162	1	112	165	1e-22	92
	gi|327505530|gb|AEA92290.1|	83.33	85.19	54	9	0	162	1	112	165	1e-22	92
	gi|327505528|gb|AEA92289.1|	83.33	85.19	54	9	0	162	1	112	165	1e-22	92
	gi|336125401|ref|YP_004581512.1|;gi|224566902|gb|ACN56745.1|	83.33	85.19	54	9	0	162	1	112	165	2e-22	95.5
	gi|238563977|ref|YP_002916056.1|;gi|237846579|gb|ACN56750.1|	77.78	85.19	54	12	0	162	1	112	165	4e-21	91.3
	gi|96980851|ref|YP_610965.1|;gi|92430216|gb|ABE77344.1|	50	68	50	25	0	162	13	110	159	1e-09	58.2
	gi|18450271|ref|NP_569153.1|;gi|16416939|gb|AAL18495.1|AF347695_3	51.85	62.96	54	26	0	162	1	113	166	2e-09	57.4
	gi|190360813|gb|ACE76858.1|	51.85	62.96	54	26	0	162	1	113	166	3e-09	57
	gi|190360820|gb|ACE76864.1|	51.85	62.96	54	26	0	162	1	113	166	3e-09	57
	gi|544395672|ref|YP_008567619.1|;gi|540357465|gb|AGV08293.1|	47.17	66.04	53	28	0	159	1	98	150	4e-09	56.6
	gi|353453394|gb|AER00538.1|	51.85	62.96	54	26	0	162	1	113	166	5e-09	56.6
	gi|586929338|ref|YP_009002585.1|;gi|584388573|gb|AHI90954.1|	52.83	62.26	53	25	0	159	1	118	170	6e-09	56.2
	gi|56266281|emb|CAG70342.1|	51.85	61.11	54	26	0	162	1	113	166	9e-09	55.8
	gi|268321244|gb|ACZ02408.1|	46.15	65.38	52	28	0	156	1	117	168	2e-08	54.7
	gi|268321248|gb|ACZ02411.1|	46.15	65.38	52	28	0	156	1	117	168	2e-08	54.7
	gi|595763741|gb|AHM92954.1|	46	68	50	27	0	150	1	118	167	2e-08	54.3
	gi|332308954|ref|YP_004442839.1|;gi|331029471|gb|AEC49890.1|	46	68	50	27	0	150	1	118	167	2e-08	54.3
	gi|319656531|gb|ADV58682.1|	46	68	50	27	0	150	1	118	167	2e-08	54.3
	gi|332308950|ref|YP_004442836.1|;gi|331029467|gb|AEC49887.1|	46.15	65.38	52	28	0	156	1	117	168	3e-08	54.3
	gi|595763753|gb|AHM92963.1|	46.15	65.38	52	28	0	156	1	117	168	3e-08	54.3
	gi|198385724|gb|ACH86210.1|	51.85	62.96	54	26	0	162	1	113	166	3e-08	53.5
	gi|182239960|gb|ACB87150.1|	50	62.96	54	27	0	162	1	113	166	3e-08	54.3
	gi|182239993|gb|ACB87156.1|	50	62.96	54	27	0	162	1	113	166	3e-08	54.3
	gi|392718245|gb|AFM82591.1|	54	64	50	23	0	150	1	118	167	3e-08	54.3
	gi|56266245|emb|CAE81279.1|	54	62	50	23	0	150	1	118	167	4e-08	53.9
	gi|56266239|emb|CAE76628.1|	54	62	50	23	0	150	1	118	167	4e-08	53.9
	gi|65362561|ref|YP_233110.1|;gi|53830363|gb|AAU95075.1|	46	68	50	27	0	150	1	118	167	4e-08	53.9
	gi|353453401|gb|AER00544.1|	50	61.11	54	27	0	162	1	113	166	4e-08	53.9
	gi|384403237|gb|AFH88829.1|	44.23	63.46	52	29	0	156	1	114	165	4e-08	53.9
	gi|384403233|gb|AFH88826.1|	44.23	63.46	52	29	0	156	1	114	165	4e-08	53.9
	gi|113120256|gb|ABI30268.1|	44.23	63.46	52	29	0	156	1	114	165	4e-08	53.9
	gi|91214364|gb|ABE27943.1|	44.23	63.46	52	29	0	156	1	114	165	4e-08	53.9
	gi|595763733|gb|AHM92948.1|	44.23	63.46	52	29	0	156	1	114	165	4e-08	53.9
	gi|18450261|ref|NP_569150.1|;gi|3183637|emb|CAA05264.1|	44.23	63.46	52	29	0	156	1	114	165	4e-08	53.9
	gi|5596669|emb|CAA64269.1|	44.23	65.38	52	29	0	156	1	106	157	5e-08	53.1
	gi|48686545|emb|CAD59232.1|	54	62	50	23	0	150	1	118	167	5e-08	53.5
	gi|9627249|ref|NP_041734.1|;gi|347871|gb|AAA03171.1|	54	62	50	23	0	150	1	118	167	5e-08	53.5
	gi|5596665|emb|CAA64266.1|	44.23	65.38	52	29	0	156	1	106	157	6e-08	52.8
	gi|239735870|gb|ACS12794.1|	42.31	63.46	52	30	0	156	1	53	104	6e-08	50.4
	gi|27819380|ref|NP_777317.1|;gi|27802651|gb|AAO21220.1|	45.28	64.15	53	28	1	159	1	115	166	7e-08	53.1
	gi|354990591|gb|AER45341.1|	49.02	64.71	51	26	0	153	1	118	168	9e-08	50.4
	gi|595763749|gb|AHM92960.1|	46	66	50	27	0	150	1	118	167	9e-08	52.8
	gi|381144388|gb|AFF58897.1|	49.02	64.71	51	26	0	153	1	118	168	9e-08	50.4
	gi|354832279|gb|AER42638.1|;gi|354832288|gb|AER42644.1|;gi|354832291|gb|AER42646.1|;gi|381144394|gb|AFF58901.1|;gi|381144397|gb|AFF58903.1|	49.02	64.71	51	26	0	153	1	118	168	1e-07	50.1
	gi|354990633|gb|AER45369.1|	49.02	64.71	51	26	0	153	1	118	168	1e-07	50.1
	gi|354990582|gb|AER45335.1|;gi|354990615|gb|AER45357.1|;gi|354990618|gb|AER45359.1|;gi|354990630|gb|AER45367.1|;gi|354990636|gb|AER45371.1|	49.02	64.71	51	26	0	153	1	118	168	1e-07	50.1
	gi|354832285|gb|AER42642.1|	49.02	64.71	51	26	0	153	1	118	168	1e-07	50.1
	gi|239735872|gb|ACS12795.1|	44	66	50	28	0	150	1	55	104	1e-07	49.7
	gi|332304384|ref|YP_004442824.1|;gi|331029450|gb|AEC49874.1|	44.23	65.38	52	29	0	156	1	117	168	1e-07	52.4
	gi|95020641|ref|YP_605811.1|;gi|68566426|gb|AAY99427.1|	44	66	50	28	0	150	1	118	167	2e-07	51.6
	gi|332308937|ref|YP_004442827.1|;gi|331029454|gb|AEC49877.1|	42.59	62.96	54	31	0	162	1	115	168	3e-07	51.6
	gi|56266252|emb|CAE81285.1|	52	60	50	24	0	150	1	41	90	4e-07	51.2
	gi|332308942|ref|YP_004442830.1|;gi|331029459|gb|AEC49881.1|	40.74	61.11	54	32	0	162	1	115	168	4e-07	50.8
	gi|381144409|gb|AFF58911.1|;gi|381144412|gb|AFF58913.1|;gi|381144415|gb|AFF58915.1|;gi|381144418|gb|AFF58917.1|	47.06	62.75	51	27	0	153	1	118	168	5e-07	48.1
	gi|381144391|gb|AFF58899.1|	47.06	62.75	51	27	0	153	1	118	168	5e-07	48.1
	gi|354832282|gb|AER42640.1|;gi|381144400|gb|AFF58905.1|;gi|381144403|gb|AFF58907.1|;gi|381144406|gb|AFF58909.1|	47.06	62.75	51	27	0	153	1	118	168	5e-07	48.1
	gi|354990621|gb|AER45361.1|	47.06	62.75	51	27	0	153	1	118	168	5e-07	48.1
	gi|354990573|gb|AER45329.1|;gi|354990579|gb|AER45333.1|;gi|354990594|gb|AER45343.1|;gi|354990597|gb|AER45345.1|;gi|354990600|gb|AER45347.1|;gi|354990606|gb|AER45351.1|;gi|354990612|gb|AER45355.1|;gi|354990624|gb|AER45363.1|;gi|354990627|gb|AER45365.1|	47.06	62.75	51	27	0	153	1	118	168	5e-07	48.1
	gi|27228721|ref|NP_758808.1|;gi|25814833|gb|AAN75640.1|AF357836_3	42.31	63.46	52	30	0	156	1	107	158	5e-07	50.4
	gi|354990570|gb|AER45327.1|;gi|354990585|gb|AER45337.1|	47.06	62.75	51	27	0	153	1	118	168	5e-07	48.1
	gi|354990564|gb|AER45323.1|;gi|354990567|gb|AER45325.1|;gi|354990576|gb|AER45331.1|;gi|354990603|gb|AER45349.1|;gi|354990639|gb|AER45373.1|;gi|354990642|gb|AER45375.1|	47.06	62.75	51	27	0	153	1	118	168	5e-07	48.1
	gi|354990588|gb|AER45339.1|	47.06	62.75	51	27	0	153	1	118	168	6e-07	48.1
	gi|311788791|ref|YP_003987465.1|;gi|307716263|gb|ADN88182.1|	42.59	59.26	54	31	0	162	1	105	158	6e-07	50.4
	gi|354990609|gb|AER45353.1|	47.06	62.75	51	27	0	153	1	118	168	6e-07	48.1
	gi|148839272|ref|YP_001293182.1|;gi|148645292|gb|ABR01170.1|	47.73	65.91	44	23	0	144	13	114	157	7e-07	50.1
	gi|9625567|ref|NP_039820.1|;gi|130594|sp|P19199.2|POL_COYMV;gi|59050|emb|CAA37110.1|	44.44	59.26	54	30	0	162	1	114	167	7e-07	50.1
	gi|332308946|ref|YP_004442833.1|;gi|331029463|gb|AEC49884.1|	40.74	61.11	54	32	0	162	1	113	166	9e-07	49.7
	gi|62327617|ref|YP_224289.1|;gi|58618162|gb|AAW80648.1|	45.28	58.49	53	29	0	159	1	120	172	2e-06	49.3
	gi|595763745|gb|AHM92957.1|	45.28	58.49	53	29	0	159	1	120	172	2e-06	49.3
	gi|93552|pir||S11479	44.44	59.26	54	30	0	162	1	114	167	2e-06	48.1
	gi|194871990|ref|YP_002117531.1|;gi|194399161|gb|ACF60613.1|	44	62	50	28	0	162	13	111	160	2e-06	48.9
	gi|259120464|ref|YP_003208050.1|;gi|258547408|gb|ACV74337.1|	43.14	62.75	51	29	0	153	1	307	357	2e-06	48.9
	gi|15029536|ref|NP_149413.1|;gi|15027125|emb|CAC44907.1|	35.19	61.11	54	35	0	162	1	110	163	4e-06	48.1
	gi|262091428|gb|ACY25175.1|	37.04	61.11	54	34	0	162	1	88	141	4e-06	45.8
	gi|262392380|ref|YP_003284237.1|;gi|240114281|gb|ACS44708.1|	40.74	57.41	54	32	0	162	1	114	167	5e-06	47.8
	gi|386522854|ref|YP_006273075.1|;gi|333493962|gb|AEF56561.1|	45.1	60.78	51	28	0	153	1	118	168	7e-06	47.4
	gi|125860394|ref|YP_001036293.1|;gi|113901272|gb|ABI47983.1|	44.23	57.69	52	29	0	156	1	105	156	1e-05	46.6
	gi|113901276|gb|ABI47986.1|	44.23	57.69	52	29	0	156	1	105	156	1e-05	46.6
	gi|65372050|ref|YP_233107.1|;gi|40457271|gb|AAR86692.1|	42.31	59.62	52	30	0	156	1	121	172	3e-05	45.4
	gi|595763737|gb|AHM92951.1|	42.31	59.62	52	30	0	156	1	121	172	3e-05	45.4
	gi|563580451|gb|AHB61260.1|	40.74	61.11	54	31	1	162	1	111	163	4e-05	45.1
	gi|397135997|gb|AFO11498.1|	36.54	57.69	52	33	0	156	1	112	163	8e-05	44.3
	gi|397135981|gb|AFO11486.1|	33.33	57.41	54	36	0	162	1	110	163	0.0001	43.5
	gi|157011441|gb|ABV00881.1|	33.33	57.41	54	36	0	162	1	110	163	0.0002	42.7
	gi|397135993|gb|AFO11495.1|	29.63	57.41	54	38	0	162	1	109	162	0.0003	42.7
	gi|394743641|ref|YP_006495799.1|;gi|392856295|gb|AFM84639.1|	34.62	59.62	52	34	0	156	1	112	163	0.0004	42
	gi|332273799|gb|AEE39279.1|	34.62	59.62	52	34	0	156	1	112	163	0.0004	42
	gi|332273795|gb|AEE39276.1|	34.62	59.62	52	34	0	156	1	112	163	0.0004	42
	gi|332273791|gb|AEE39273.1|	34.62	59.62	52	34	0	156	1	112	163	0.0004	42
	gi|332273787|gb|AEE39270.1|	34.62	59.62	52	34	0	156	1	112	163	0.0004	42
	gi|500998681|ref|YP_004732983.2|;gi|344345640|gb|AEI98823.2|	37.04	57.41	54	33	1	162	1	108	160	0.0005	41.6
	gi|157011445|gb|ABV00884.1|	35.19	53.7	54	35	0	162	1	110	163	0.0006	41.2
	gi|94972342|ref|YP_595725.1|;gi|294839|gb|AAA47454.1|	31.48	53.7	54	37	0	162	1	110	163	0.002	40
	gi|359367498|gb|AEV42076.1|	41.46	60.98	41	24	0	135	13	106	146	0.007	38.1
	gi|397135989|gb|AFO11492.1|	33.33	54.39	57	35	1	162	1	110	166	0.013	37.4
	gi|3342816|gb|AAC27711.1|	34.21	57.89	38	25	0	114	1	103	140	1.1	31.6
	gi|15029035|emb|CAC41321.2|	34.21	55.26	38	25	0	114	1	103	140	3	30
# RID: TE5G0SV6014
# 100 hits found
query id (sequence)	subject ids	% identity	% positives	alignment length	mismatches	gap opens	q. start	q. end	s. start	s. end	E-value	Max score
NODE_470_length_140_cov_2.942857 (GTCCTTAATACGGATCATAGATGGGACGGAGACCAGTCTCTGTTCGGAGGAGTTGAAGGTGACCTGTCAGAGGGAGTCTTCATGACTTATGTAGTCCCCAACATCACCATGACAGTTGAGGATTTCTGCCAGTTCATCAGGGTGGAATTCCAGACAAGGG)	gi|238563977|ref|YP_002916056.1|;gi|237846579|gb|ACN56750.1|	83.02	92.45	53	9	0	1	159	161	213	5e-25	102
	gi|619854525|gb|AHY19040.1|	79.25	90.57	53	11	0	1	159	161	213	1e-24	97.1
	gi|619854527|gb|AHY19041.1|	79.25	90.57	53	11	0	1	159	161	213	1e-24	97.1
	gi|327505526|gb|AEA92288.1|	79.25	90.57	53	11	0	1	159	161	213	2e-24	97.1
	gi|327505530|gb|AEA92290.1|	79.25	90.57	53	11	0	1	159	161	213	2e-24	97.1
	gi|327505528|gb|AEA92289.1|	79.25	90.57	53	11	0	1	159	161	213	2e-24	97.1
	gi|336125401|ref|YP_004581512.1|;gi|224566902|gb|ACN56745.1|	79.25	90.57	53	11	0	1	159	161	213	2e-24	100
	gi|440807719|gb|AGC24018.1|	89.66	93.1	29	3	0	1	87	74	102	1e-11	60.1
	gi|190360820|gb|ACE76864.1|	43.4	71.7	53	30	0	1	159	162	214	2e-10	60.5
	gi|190360813|gb|ACE76858.1|	43.4	71.7	53	30	0	1	159	162	214	2e-10	60.5
	gi|353453401|gb|AER00544.1|	43.4	71.7	53	30	0	1	159	162	214	2e-10	60.5
	gi|182239960|gb|ACB87150.1|	43.4	71.7	53	30	0	1	159	162	214	2e-10	60.5
	gi|182239993|gb|ACB87156.1|	43.4	71.7	53	30	0	1	159	162	214	2e-10	60.5
	gi|353453394|gb|AER00538.1|	43.4	71.7	53	30	0	1	159	162	214	2e-10	60.5
	gi|18450271|ref|NP_569153.1|;gi|16416939|gb|AAL18495.1|AF347695_3	43.4	71.7	53	30	0	1	159	162	214	2e-10	60.5
	gi|198385724|gb|ACH86210.1|	44.9	73.47	49	27	0	13	159	166	214	1e-09	57.8
	gi|586929338|ref|YP_009002585.1|;gi|584388573|gb|AHI90954.1|	47.17	67.92	53	28	0	1	159	166	218	7e-09	56.2
	gi|56266281|emb|CAG70342.1|	41.51	67.92	53	31	0	1	159	162	214	1e-07	52.4
	gi|56266245|emb|CAE81279.1|	39.62	67.92	53	32	0	1	159	163	215	1e-07	52.4
	gi|56266239|emb|CAE76628.1|	39.62	67.92	53	32	0	1	159	163	215	1e-07	52.4
	gi|56266252|emb|CAE81285.1|	39.62	67.92	53	32	0	1	159	86	138	1e-07	52.4
	gi|9627249|ref|NP_041734.1|;gi|347871|gb|AAA03171.1|	39.62	67.92	53	32	0	1	159	163	215	1e-07	52
	gi|48686545|emb|CAD59232.1|	39.62	67.92	53	32	0	1	159	163	215	1e-07	52
	gi|544395672|ref|YP_008567619.1|;gi|540357465|gb|AGV08293.1|	41.51	62.26	53	31	0	1	159	146	198	2e-07	52
	gi|27228721|ref|NP_758808.1|;gi|25814833|gb|AAN75640.1|AF357836_3	41.51	67.92	53	31	0	1	159	154	206	3e-07	51.6
	gi|392718245|gb|AFM82591.1|	39.62	67.92	53	32	0	1	159	163	215	3e-07	51.2
	gi|239735870|gb|ACS12794.1|	39.62	64.15	53	28	1	13	159	104	156	5e-07	48.1
	gi|386522854|ref|YP_006273075.1|;gi|333493962|gb|AEF56561.1|	40.38	63.46	52	31	0	1	156	164	215	7e-07	50.1
	gi|44889952|gb|AAS48493.1|	39.62	64.15	53	28	1	13	159	8	60	1e-06	47.8
	gi|65372050|ref|YP_233107.1|;gi|40457271|gb|AAR86692.1|	42	70	50	28	1	13	159	172	221	1e-06	49.3
	gi|595763737|gb|AHM92951.1|	42	70	50	28	1	13	159	172	221	1e-06	49.3
	gi|62327617|ref|YP_224289.1|;gi|58618162|gb|AAW80648.1|	44	66	50	27	1	13	159	172	221	2e-06	48.9
	gi|595763745|gb|AHM92957.1|	44	66	50	27	1	13	159	172	221	2e-06	48.9
	gi|384403233|gb|AFH88826.1|	39.62	64.15	53	28	1	13	159	165	217	2e-06	48.9
	gi|91214364|gb|ABE27943.1|	39.62	64.15	53	28	1	13	159	165	217	2e-06	48.9
	gi|113120256|gb|ABI30268.1|	39.62	64.15	53	28	1	13	159	165	217	2e-06	48.9
	gi|384403237|gb|AFH88829.1|	39.62	64.15	53	28	1	13	159	165	217	2e-06	48.9
	gi|332308950|ref|YP_004442836.1|;gi|331029467|gb|AEC49887.1|	38.6	63.16	57	31	1	1	159	164	220	2e-06	48.9
	gi|595763753|gb|AHM92963.1|	38.6	61.4	57	31	1	1	159	164	220	2e-06	48.5
	gi|595763733|gb|AHM92948.1|	39.62	64.15	53	28	1	13	159	165	217	3e-06	48.5
	gi|563580451|gb|AHB61260.1|	35.85	58.49	53	34	0	1	159	159	211	3e-06	48.1
	gi|262392380|ref|YP_003284237.1|;gi|240114281|gb|ACS44708.1|	40	70	50	29	1	13	159	167	216	3e-06	48.1
	gi|194871990|ref|YP_002117531.1|;gi|194399161|gb|ACF60613.1|	43.14	66.67	51	27	1	13	159	164	214	5e-06	47.8
	gi|332304384|ref|YP_004442824.1|;gi|331029450|gb|AEC49874.1|	36.84	61.4	57	32	1	1	159	164	220	9e-06	47
	gi|319656531|gb|ADV58682.1|	38.6	59.65	57	31	1	1	159	163	219	1e-05	46.6
	gi|595763741|gb|AHM92954.1|	38.6	59.65	57	31	1	1	159	163	219	1e-05	46.6
	gi|268321244|gb|ACZ02408.1|	36.84	61.4	57	32	1	1	159	164	220	1e-05	46.6
	gi|332308954|ref|YP_004442839.1|;gi|331029471|gb|AEC49890.1|	38.6	59.65	57	31	1	1	159	163	219	1e-05	46.6
	gi|268321248|gb|ACZ02411.1|	36.84	61.4	57	32	1	1	159	164	220	1e-05	46.6
	gi|18450261|ref|NP_569150.1|;gi|3183637|emb|CAA05264.1|	39.62	66.04	53	28	2	13	159	165	217	1e-05	46.6
	gi|57547627|tpd|FAA00012.1|	36	66	50	31	1	13	159	137	186	1e-05	46.2
	gi|57547623|tpd|FAA00009.1|	36	66	50	31	1	13	159	137	186	1e-05	46.2
	gi|259120464|ref|YP_003208050.1|;gi|258547408|gb|ACV74337.1|	37.74	58.49	53	33	0	1	159	353	405	2e-05	46.2
	gi|359367498|gb|AEV42076.1|	38.78	63.27	49	30	0	13	159	150	198	2e-05	45.8
	gi|595763749|gb|AHM92960.1|	38.6	59.65	57	31	1	1	159	163	219	2e-05	45.8
	gi|65362561|ref|YP_233110.1|;gi|53830363|gb|AAU95075.1|	38.6	59.65	57	31	1	1	159	163	219	2e-05	45.8
	gi|239735872|gb|ACS12795.1|	37.74	60.38	53	29	1	13	159	104	156	2e-05	43.5
	gi|9625567|ref|NP_039820.1|;gi|130594|sp|P19199.2|POL_COYMV;gi|59050|emb|CAA37110.1|	38.78	65.31	49	30	0	13	159	167	215	3e-05	45.4
	gi|93552|pir||S11479	38.78	65.31	49	30	0	13	159	167	215	3e-05	44.7
	gi|27819380|ref|NP_777317.1|;gi|27802651|gb|AAO21220.1|	39.66	56.9	58	30	1	1	159	162	219	5e-05	44.7
	gi|95020641|ref|YP_605811.1|;gi|68566426|gb|AAY99427.1|	36.84	59.65	57	32	1	1	159	163	219	6e-05	44.3
	gi|57547619|tpd|FAA00006.1|	36	64	50	31	1	13	159	134	183	8e-05	43.9
	gi|148839272|ref|YP_001293182.1|;gi|148645292|gb|ABR01170.1|	39.58	58.33	48	29	0	13	156	161	208	0.0001	43.5
	gi|96980851|ref|YP_610965.1|;gi|92430216|gb|ABE77344.1|	39.58	58.33	48	29	0	13	156	163	210	0.0001	43.5
	gi|311788791|ref|YP_003987465.1|;gi|307716263|gb|ADN88182.1|	35.42	62.5	48	31	0	13	156	158	205	0.0002	43.1
	gi|332273787|gb|AEE39270.1|	32.65	57.14	49	33	0	13	159	163	211	0.0002	43.1
	gi|394743641|ref|YP_006495799.1|;gi|392856295|gb|AFM84639.1|	32.65	57.14	49	33	0	13	159	163	211	0.0002	42.7
	gi|332273799|gb|AEE39279.1|	32.65	57.14	49	33	0	13	159	163	211	0.0002	42.7
	gi|332273795|gb|AEE39276.1|	32.65	57.14	49	33	0	13	159	163	211	0.0002	42.7
	gi|332273791|gb|AEE39273.1|	32.65	57.14	49	33	0	13	159	163	211	0.0002	42.7
	gi|500998681|ref|YP_004732983.2|;gi|344345640|gb|AEI98823.2|	26.53	57.14	49	36	0	13	159	160	208	0.001	40.4
	gi|354990591|gb|AER45341.1|	50	70	30	15	0	13	102	168	197	0.002	38.5
	gi|354990633|gb|AER45369.1|	50	70	30	15	0	13	102	168	197	0.002	38.5
	gi|354990582|gb|AER45335.1|;gi|354990615|gb|AER45357.1|;gi|354990618|gb|AER45359.1|;gi|354990630|gb|AER45367.1|;gi|354990636|gb|AER45371.1|	50	70	30	15	0	13	102	168	197	0.002	38.5
	gi|354990570|gb|AER45327.1|;gi|354990585|gb|AER45337.1|	50	70	30	15	0	13	102	168	197	0.002	38.5
	gi|354990621|gb|AER45361.1|	50	70	30	15	0	13	102	168	197	0.002	38.5
	gi|354990573|gb|AER45329.1|;gi|354990579|gb|AER45333.1|;gi|354990594|gb|AER45343.1|;gi|354990597|gb|AER45345.1|;gi|354990600|gb|AER45347.1|;gi|354990606|gb|AER45351.1|;gi|354990612|gb|AER45355.1|;gi|354990624|gb|AER45363.1|;gi|354990627|gb|AER45365.1|	50	70	30	15	0	13	102	168	197	0.002	38.5
	gi|381144391|gb|AFF58899.1|	50	70	30	15	0	13	102	168	197	0.002	38.5
	gi|381144388|gb|AFF58897.1|	50	70	30	15	0	13	102	168	197	0.002	38.5
	gi|354832282|gb|AER42640.1|;gi|381144400|gb|AFF58905.1|;gi|381144403|gb|AFF58907.1|;gi|381144406|gb|AFF58909.1|	50	70	30	15	0	13	102	168	197	0.002	38.5
	gi|354832279|gb|AER42638.1|;gi|354832288|gb|AER42644.1|;gi|354832291|gb|AER42646.1|;gi|381144394|gb|AFF58901.1|;gi|381144397|gb|AFF58903.1|	50	70	30	15	0	13	102	168	197	0.002	38.5
	gi|354990609|gb|AER45353.1|	50	70	30	15	0	13	102	168	197	0.003	38.1
	gi|354990564|gb|AER45323.1|;gi|354990567|gb|AER45325.1|;gi|354990576|gb|AER45331.1|;gi|354990603|gb|AER45349.1|;gi|354990639|gb|AER45373.1|;gi|354990642|gb|AER45375.1|	50	70	30	15	0	13	102	168	197	0.003	38.1
	gi|381144409|gb|AFF58911.1|;gi|381144412|gb|AFF58913.1|;gi|381144415|gb|AFF58915.1|;gi|381144418|gb|AFF58917.1|	50	70	30	15	0	13	102	168	197	0.003	38.1
	gi|354832285|gb|AER42642.1|	50	70	30	15	0	13	102	168	197	0.003	38.1
	gi|354990588|gb|AER45339.1|	50	70	30	15	0	13	102	168	197	0.003	38.1
	gi|397135989|gb|AFO11492.1|	41.46	63.41	41	24	0	37	159	173	213	0.004	38.9
	gi|113901276|gb|ABI47986.1|	36.73	55.1	49	31	0	13	159	156	204	0.004	38.9
	gi|125860394|ref|YP_001036293.1|;gi|113901272|gb|ABI47983.1|	36.73	55.1	49	31	0	13	159	156	204	0.004	38.9
	gi|213496080|ref|YP_002321513.1|;gi|154354401|gb|ABS76283.1|	32.65	53.06	49	33	0	13	159	174	222	0.005	38.9
	gi|157011445|gb|ABV00884.1|	36.59	65.85	41	26	0	37	159	170	210	0.006	38.1
	gi|5596665|emb|CAA64266.1|	32.65	53.06	49	33	0	13	159	157	205	0.01	37.4
	gi|262091428|gb|ACY25175.1|	34.15	63.41	41	27	0	37	159	148	188	0.011	36.6
	gi|397135993|gb|AFO11495.1|	36.59	63.41	41	26	0	37	159	169	209	0.021	36.6
	gi|15029536|ref|NP_149413.1|;gi|15027125|emb|CAC44907.1|	36.59	63.41	41	26	0	37	159	170	210	0.021	36.6
	gi|397135997|gb|AFO11498.1|	36.59	63.41	41	26	0	37	159	170	210	0.031	36.2
	gi|157011441|gb|ABV00881.1|	34.15	63.41	41	27	0	37	159	170	210	0.032	35.8
	gi|397135981|gb|AFO11486.1|	34.15	63.41	41	27	0	37	159	170	210	0.035	36.2
	gi|332308942|ref|YP_004442830.1|;gi|331029459|gb|AEC49881.1|	34.15	63.41	41	27	0	37	159	175	215	0.036	36.2
	gi|5596669|emb|CAA64269.1|	30.61	51.02	49	34	0	13	159	157	205	0.039	35.8
# RID: TE5G0SV6014
# 92 hits found
query id (sequence)	subject ids	% identity	% positives	alignment length	mismatches	gap opens	q. start	q. end	s. start	s. end	E-value	Max score
NODE_115_length_105_cov_3.000000 (TATCCCCTTGTCTGGAGTTCCACCTTGATGTTTTGGCAGAAGTCCTCAATTGTCATAATGATATCGGGGACTACATACGTCATGAAGGCACCTTCCGAAAGGTCACCTTCGACTCCTCCGAACAG)	gi|619854525|gb|AHY19040.1|	75.61	92.68	41	10	0	125	3	174	214	2e-18	79.7
	gi|327505530|gb|AEA92290.1|	75.61	92.68	41	10	0	125	3	174	214	2e-18	79.7
	gi|327505528|gb|AEA92289.1|	75.61	92.68	41	10	0	125	3	174	214	2e-18	79.7
	gi|327505526|gb|AEA92288.1|	75.61	92.68	41	10	0	125	3	174	214	2e-18	79.7
	gi|619854527|gb|AHY19041.1|	75.61	92.68	41	10	0	125	3	174	214	2e-18	79.3
	gi|336125401|ref|YP_004581512.1|;gi|224566902|gb|ACN56745.1|	75.61	92.68	41	10	0	125	3	174	214	2e-17	79.7
	gi|238563977|ref|YP_002916056.1|;gi|237846579|gb|ACN56750.1|	78.05	92.68	41	9	0	125	3	174	214	1e-16	77.4
	gi|44889952|gb|AAS48493.1|	46.34	75.61	41	22	0	125	3	21	61	1e-07	49.7
	gi|239735870|gb|ACS12794.1|	46.34	75.61	41	22	0	125	3	117	157	1e-07	49.3
	gi|198385724|gb|ACH86210.1|	41.46	75.61	41	24	0	125	3	175	215	2e-07	50.4
	gi|190360813|gb|ACE76858.1|	41.46	75.61	41	24	0	125	3	175	215	4e-07	50.4
	gi|190360820|gb|ACE76864.1|	41.46	75.61	41	24	0	125	3	175	215	4e-07	50.4
	gi|353453401|gb|AER00544.1|	41.46	75.61	41	24	0	125	3	175	215	4e-07	50.4
	gi|182239993|gb|ACB87156.1|	41.46	75.61	41	24	0	125	3	175	215	4e-07	50.4
	gi|353453394|gb|AER00538.1|	41.46	75.61	41	24	0	125	3	175	215	4e-07	50.4
	gi|18450271|ref|NP_569153.1|;gi|16416939|gb|AAL18495.1|AF347695_3	41.46	75.61	41	24	0	125	3	175	215	4e-07	50.4
	gi|384403233|gb|AFH88826.1|	46.34	75.61	41	22	0	125	3	178	218	4e-07	50.1
	gi|91214364|gb|ABE27943.1|	46.34	75.61	41	22	0	125	3	178	218	4e-07	50.1
	gi|18450261|ref|NP_569150.1|;gi|3183637|emb|CAA05264.1|	46.34	75.61	41	22	0	125	3	178	218	4e-07	50.1
	gi|113120256|gb|ABI30268.1|	46.34	75.61	41	22	0	125	3	178	218	5e-07	50.1
	gi|239735872|gb|ACS12795.1|	51.35	78.38	37	18	0	113	3	121	157	5e-07	47.8
	gi|384403237|gb|AFH88829.1|	46.34	75.61	41	22	0	125	3	178	218	5e-07	50.1
	gi|595763733|gb|AHM92948.1|	46.34	75.61	41	22	0	125	3	178	218	5e-07	50.1
	gi|586929338|ref|YP_009002585.1|;gi|584388573|gb|AHI90954.1|	51.22	73.17	41	20	0	125	3	179	219	1e-06	49.3
	gi|595763741|gb|AHM92954.1|	46.34	73.17	41	22	0	125	3	180	220	2e-06	48.5
	gi|332308954|ref|YP_004442839.1|;gi|331029471|gb|AEC49890.1|	46.34	73.17	41	22	0	125	3	180	220	2e-06	48.5
	gi|319656531|gb|ADV58682.1|	46.34	73.17	41	22	0	125	3	180	220	2e-06	48.5
	gi|332308950|ref|YP_004442836.1|;gi|331029467|gb|AEC49887.1|	43.9	75.61	41	23	0	125	3	181	221	2e-06	48.1
	gi|65372050|ref|YP_233107.1|;gi|40457271|gb|AAR86692.1|	46.34	78.05	41	22	0	125	3	182	222	2e-06	48.1
	gi|595763737|gb|AHM92951.1|	46.34	78.05	41	22	0	125	3	182	222	2e-06	48.1
	gi|182239960|gb|ACB87150.1|	39.02	73.17	41	25	0	125	3	175	215	2e-06	48.1
	gi|595763753|gb|AHM92963.1|	43.9	73.17	41	23	0	125	3	181	221	3e-06	47.8
	gi|595763749|gb|AHM92960.1|	51.35	78.38	37	18	0	113	3	184	220	3e-06	47.8
	gi|65362561|ref|YP_233110.1|;gi|53830363|gb|AAU95075.1|	51.35	78.38	37	18	0	113	3	184	220	3e-06	47.8
	gi|95020641|ref|YP_605811.1|;gi|68566426|gb|AAY99427.1|	51.35	78.38	37	18	0	113	3	184	220	3e-06	47.8
	gi|268321244|gb|ACZ02408.1|	43.9	73.17	41	23	0	125	3	181	221	3e-06	47.8
	gi|268321248|gb|ACZ02411.1|	43.9	73.17	41	23	0	125	3	181	221	3e-06	47.8
	gi|332304384|ref|YP_004442824.1|;gi|331029450|gb|AEC49874.1|	43.9	73.17	41	23	0	125	3	181	221	3e-06	47.8
	gi|262392380|ref|YP_003284237.1|;gi|240114281|gb|ACS44708.1|	43.9	78.05	41	23	0	125	3	177	217	3e-06	47.4
	gi|194871990|ref|YP_002117531.1|;gi|194399161|gb|ACF60613.1|	46.34	78.05	41	22	0	125	3	175	215	6e-06	47
	gi|544395672|ref|YP_008567619.1|;gi|540357465|gb|AGV08293.1|	48.65	72.97	37	19	0	113	3	163	199	9e-06	46.2
	gi|392718245|gb|AFM82591.1|	43.9	75.61	41	23	0	125	3	176	216	1e-05	46.2
	gi|56266281|emb|CAG70342.1|	43.9	75.61	41	23	0	125	3	175	215	1e-05	45.8
	gi|56266252|emb|CAE81285.1|	41.46	75.61	41	24	0	125	3	99	139	2e-05	45.4
	gi|56266245|emb|CAE81279.1|	41.46	75.61	41	24	0	125	3	176	216	2e-05	45.4
	gi|9627249|ref|NP_041734.1|;gi|347871|gb|AAA03171.1|	41.46	75.61	41	24	0	125	3	176	216	2e-05	45.4
	gi|48686545|emb|CAD59232.1|	41.46	75.61	41	24	0	125	3	176	216	2e-05	45.4
	gi|56266239|emb|CAE76628.1|	41.46	75.61	41	24	0	125	3	176	216	2e-05	45.4
	gi|27228721|ref|NP_758808.1|;gi|25814833|gb|AAN75640.1|AF357836_3	41.46	78.05	41	24	0	125	3	167	207	2e-05	45.4
	gi|62327617|ref|YP_224289.1|;gi|58618162|gb|AAW80648.1|	43.9	75.61	41	23	0	125	3	182	222	2e-05	45.4
	gi|595763745|gb|AHM92957.1|	43.9	75.61	41	23	0	125	3	182	222	2e-05	45.4
	gi|157011445|gb|ABV00884.1|	45	75	40	22	0	122	3	172	211	3e-05	44.7
	gi|27819380|ref|NP_777317.1|;gi|27802651|gb|AAO21220.1|	46.34	70.73	41	22	0	125	3	180	220	3e-05	44.7
	gi|332308942|ref|YP_004442830.1|;gi|331029459|gb|AEC49881.1|	43.9	70.73	41	23	0	125	3	176	216	3e-05	44.7
	gi|397135989|gb|AFO11492.1|	47.5	72.5	40	21	0	122	3	175	214	4e-05	44.7
	gi|262091428|gb|ACY25175.1|	42.5	72.5	40	23	0	122	3	150	189	4e-05	42.7
	gi|332308946|ref|YP_004442833.1|;gi|331029463|gb|AEC49884.1|	43.9	68.29	41	23	0	125	3	174	214	6e-05	43.9
	gi|332308937|ref|YP_004442827.1|;gi|331029454|gb|AEC49877.1|	43.9	68.29	41	23	0	125	3	176	216	7e-05	43.5
	gi|148839272|ref|YP_001293182.1|;gi|148645292|gb|ABR01170.1|	41.46	73.17	41	24	0	125	3	170	210	0.0001	43.1
	gi|96980851|ref|YP_610965.1|;gi|92430216|gb|ABE77344.1|	41.46	73.17	41	24	0	125	3	172	212	0.0001	43.1
	gi|386522854|ref|YP_006273075.1|;gi|333493962|gb|AEF56561.1|	41.46	68.29	41	24	0	125	3	177	217	0.0001	42.7
	gi|563580451|gb|AHB61260.1|	39.02	68.29	41	25	0	125	3	172	212	0.0001	42.7
	gi|93552|pir||S11479	43.9	73.17	41	23	0	125	3	176	216	0.0001	42.4
	gi|157011441|gb|ABV00881.1|	42.5	72.5	40	23	0	122	3	172	211	0.0002	42.4
	gi|9625567|ref|NP_039820.1|;gi|130594|sp|P19199.2|POL_COYMV;gi|59050|emb|CAA37110.1|	43.9	73.17	41	23	0	125	3	176	216	0.0002	42.4
	gi|397135981|gb|AFO11486.1|	42.5	72.5	40	23	0	122	3	172	211	0.0002	42.4
	gi|397135993|gb|AFO11495.1|	42.5	72.5	40	23	0	122	3	171	210	0.0002	42.4
	gi|15029536|ref|NP_149413.1|;gi|15027125|emb|CAC44907.1|	42.5	72.5	40	23	0	122	3	172	211	0.0002	42.4
	gi|394743641|ref|YP_006495799.1|;gi|392856295|gb|AFM84639.1|	44.12	76.47	34	19	0	104	3	179	212	0.0003	42
	gi|332273799|gb|AEE39279.1|	44.12	76.47	34	19	0	104	3	179	212	0.0003	42
	gi|332273795|gb|AEE39276.1|	44.12	76.47	34	19	0	104	3	179	212	0.0003	42
	gi|332273791|gb|AEE39273.1|	44.12	76.47	34	19	0	104	3	179	212	0.0003	42
	gi|332273787|gb|AEE39270.1|	44.12	76.47	34	19	0	104	3	179	212	0.0003	42
	gi|259120464|ref|YP_003208050.1|;gi|258547408|gb|ACV74337.1|	41.46	68.29	41	24	0	125	3	366	406	0.0003	41.6
	gi|397135997|gb|AFO11498.1|	42.5	72.5	40	23	0	122	3	172	211	0.0003	41.6
	gi|57547627|tpd|FAA00012.1|	37.5	65	40	25	0	122	3	148	187	0.0004	41.6
	gi|57547623|tpd|FAA00009.1|	37.5	65	40	25	0	122	3	148	187	0.0004	41.6
	gi|359367498|gb|AEV42076.1|	43.24	75.68	37	21	0	113	3	163	199	0.0007	40.8
	gi|500998681|ref|YP_004732983.2|;gi|344345640|gb|AEI98823.2|	41.18	73.53	34	20	0	104	3	176	209	0.0008	40.8
	gi|57547619|tpd|FAA00006.1|	35	62.5	40	26	0	122	3	145	184	0.001	40.4
	gi|213496080|ref|YP_002321513.1|;gi|154354401|gb|ABS76283.1|	39.02	63.41	41	25	0	125	3	183	223	0.002	39.3
	gi|5596665|emb|CAA64266.1|	34.15	63.41	41	27	0	125	3	166	206	0.007	37.4
	gi|440807719|gb|AGC24018.1|	93.75	100	16	1	0	125	78	87	102	0.007	35
	gi|5596669|emb|CAA64269.1|	34.15	60.98	41	27	0	125	3	166	206	0.007	37.4
	gi|311788791|ref|YP_003987465.1|;gi|307716263|gb|ADN88182.1|	40.54	72.97	37	22	0	113	3	171	207	0.008	37.7
	gi|113901276|gb|ABI47986.1|	37.84	67.57	37	23	0	113	3	169	205	0.025	36.2
	gi|125860394|ref|YP_001036293.1|;gi|113901272|gb|ABI47983.1|	37.84	67.57	37	23	0	113	3	169	205	0.026	36.2
	gi|397135985|gb|AFO11489.1|	36.59	63.41	41	26	0	125	3	163	203	0.027	35.8
	gi|94972342|ref|YP_595725.1|;gi|294839|gb|AAA47454.1|	36.59	63.41	41	26	0	125	3	171	211	0.027	35.8
	gi|530546663|ref|YP_008410253.1|;gi|529283086|gb|AGS82394.1|	41.18	52.94	34	19	1	27	125	56	89	5.1	27.7
	gi|339752118|gb|AEJ92153.1|;gi|339782439|gb|AEK08162.1|	41.18	52.94	34	19	1	27	125	56	89	6	27.3
	gi|593780248|ref|YP_009018099.1|;gi|339753993|gb|AEJ94011.1|	41.18	52.94	34	19	1	27	125	56	89	6.2	27.3
# RID: TE5G0SV6014
# 100 hits found
query id (sequence)	subject ids	% identity	% positives	alignment length	mismatches	gap opens	q. start	q. end	s. start	s. end	E-value	Max score
NODE_2260_length_100_cov_3.000000 (GCCTTTCCCTTCTGATTATCCACCTGAGGCCTTGCAGGTCCCGGGTGTTGTATGTCCTTCCTGGTAGGGCTCGTACACCTCTGCTGACTAGGTAGTCTGTTACGCTGGAGATGTTGTAGT)	gi|238563977|ref|YP_002916056.1|;gi|237846579|gb|ACN56750.1|	79.49	84.62	39	8	0	118	2	244	282	2e-12	65.9
	gi|336125401|ref|YP_004581512.1|;gi|224566902|gb|ACN56745.1|	78.79	93.94	33	7	0	118	20	244	276	8e-11	60.8
	gi|18450271|ref|NP_569153.1|;gi|16416939|gb|AAL18495.1|AF347695_3	61.11	80.56	36	14	0	118	11	246	281	1e-08	54.7
	gi|386522854|ref|YP_006273075.1|;gi|333493962|gb|AEF56561.1|	64.86	75.68	37	13	0	118	8	248	284	3e-08	53.5
	gi|190360820|gb|ACE76864.1|	58.33	80.56	36	15	0	118	11	246	281	6e-08	52.8
	gi|353453394|gb|AER00538.1|	58.33	77.78	36	15	0	118	11	246	281	7e-08	52.4
	gi|198385724|gb|ACH86210.1|	58.33	80.56	36	15	0	118	11	246	281	7e-08	52
	gi|182239993|gb|ACB87156.1|	58.33	77.78	36	15	0	118	11	246	281	7e-08	52.4
	gi|190360813|gb|ACE76858.1|	58.33	77.78	36	15	0	118	11	246	281	8e-08	52.4
	gi|182239960|gb|ACB87150.1|	58.33	77.78	36	15	0	118	11	246	281	8e-08	52.4
	gi|353453401|gb|AER00544.1|	58.33	77.78	36	15	0	118	11	246	281	1e-07	52
	gi|586929338|ref|YP_009002585.1|;gi|584388573|gb|AHI90954.1|	55.56	80.56	36	16	0	118	11	250	285	8e-07	49.3
	gi|361071160|gb|AEW09647.1|	48.72	66.67	39	20	0	118	2	32	70	3e-06	45.1
	gi|544395672|ref|YP_008567619.1|;gi|540357465|gb|AGV08293.1|	48.65	70.27	37	19	0	118	8	230	266	4e-06	47.4
	gi|392718383|gb|AFM82663.1|	48.72	66.67	39	20	0	118	2	32	70	1e-05	43.5
	gi|361071096|gb|AEW09615.1|	50	72.22	36	18	0	118	11	32	67	1e-05	43.1
	gi|392718345|gb|AFM82644.1|	50	69.44	36	18	0	118	11	32	67	1e-05	43.1
	gi|392718457|gb|AFM82700.1|	50	69.44	36	18	0	118	11	32	67	1e-05	42.7
	gi|392718451|gb|AFM82697.1|	50	69.44	36	18	0	118	11	32	67	2e-05	42.7
	gi|392718419|gb|AFM82681.1|	50	69.44	36	18	0	118	11	32	67	2e-05	42.7
	gi|392718317|gb|AFM82630.1|	50	69.44	36	18	0	118	11	32	67	2e-05	42.7
	gi|392718467|gb|AFM82705.1|;gi|392718469|gb|AFM82706.1|	50	69.44	36	18	0	118	11	32	67	2e-05	42.7
	gi|392718351|gb|AFM82647.1|	50	69.44	36	18	0	118	11	32	67	2e-05	42.7
	gi|392718343|gb|AFM82643.1|	46.15	66.67	39	21	0	118	2	32	70	2e-05	42.7
	gi|392718449|gb|AFM82696.1|	50	69.44	36	18	0	118	11	32	67	2e-05	42.7
	gi|392718347|gb|AFM82645.1|;gi|392718349|gb|AFM82646.1|	50	69.44	36	18	0	118	11	32	67	2e-05	42.7
	gi|392718359|gb|AFM82651.1|	46.15	66.67	39	21	0	118	2	32	70	2e-05	42.7
	gi|392718341|gb|AFM82642.1|	46.15	66.67	39	21	0	118	2	32	70	2e-05	42.7
	gi|392580607|gb|AFM78513.1|	46.15	66.67	39	21	0	118	2	32	70	2e-05	42.7
	gi|392718301|gb|AFM82622.1|;gi|392718303|gb|AFM82623.1|;gi|392718311|gb|AFM82627.1|;gi|392718313|gb|AFM82628.1|;gi|392718323|gb|AFM82633.1|;gi|392718325|gb|AFM82634.1|;gi|392718331|gb|AFM82637.1|;gi|392718393|gb|AFM82668.1|;gi|392718395|gb|AFM82669.1|;gi|392718397|gb|AFM82670.1|;gi|392718399|gb|AFM82671.1|;gi|392718403|gb|AFM82673.1|;gi|392718425|gb|AFM82684.1|;gi|392718427|gb|AFM82685.1|;gi|3927…	46.15	66.67	39	21	0	118	2	32	70	2e-05	42.7
	gi|392718299|gb|AFM82621.1|	46.15	66.67	39	21	0	118	2	32	70	2e-05	42.7
	gi|392718523|gb|AFM82733.1|	46.15	66.67	39	21	0	118	2	32	70	2e-05	42.7
	gi|392718355|gb|AFM82649.1|	46.15	66.67	39	21	0	118	2	32	70	2e-05	42.7
	gi|392718333|gb|AFM82638.1|	46.15	66.67	39	21	0	118	2	32	70	2e-05	42.7
	gi|392718329|gb|AFM82636.1|	46.15	66.67	39	21	0	118	2	32	70	2e-05	42.7
	gi|392718327|gb|AFM82635.1|;gi|392718335|gb|AFM82639.1|	46.15	66.67	39	21	0	118	2	32	70	2e-05	42.7
	gi|392580597|gb|AFM78508.1|;gi|392580599|gb|AFM78509.1|	46.15	66.67	39	21	0	118	2	32	70	2e-05	42.7
	gi|392718385|gb|AFM82664.1|	50	69.44	36	18	0	118	11	32	67	2e-05	42.7
	gi|392718357|gb|AFM82650.1|	46.15	66.67	39	21	0	118	2	32	70	2e-05	42.4
	gi|392718527|gb|AFM82735.1|	50	69.44	36	18	0	118	11	32	67	2e-05	42.4
	gi|392718459|gb|AFM82701.1|	50	69.44	36	18	0	118	11	32	67	2e-05	42.4
	gi|392718497|gb|AFM82720.1|	50	69.44	36	18	0	118	11	32	67	2e-05	42.4
	gi|392718491|gb|AFM82717.1|;gi|392718493|gb|AFM82718.1|;gi|392718495|gb|AFM82719.1|	50	69.44	36	18	0	118	11	32	67	2e-05	42.4
	gi|361071268|gb|AEW09701.1|	46.15	66.67	39	21	0	118	2	32	70	2e-05	42.7
	gi|361071278|gb|AEW09706.1|	46.15	66.67	39	21	0	118	2	32	70	2e-05	42.7
	gi|361071170|gb|AEW09652.1|	46.15	66.67	39	21	0	118	2	32	70	2e-05	42.7
	gi|361071080|gb|AEW09607.1|	50	69.44	36	18	0	118	11	32	67	2e-05	42.4
	gi|361071068|gb|AEW09601.1|;gi|361071074|gb|AEW09604.1|;gi|361071254|gb|AEW09694.1|;gi|361071256|gb|AEW09695.1|	46.15	66.67	39	21	0	118	2	32	70	2e-05	42.4
	gi|361071098|gb|AEW09616.1|	46.15	66.67	39	21	0	118	2	32	70	2e-05	42.4
	gi|361071264|gb|AEW09699.1|	46.15	66.67	39	21	0	118	2	32	70	2e-05	42.4
	gi|361071070|gb|AEW09602.1|	46.15	66.67	39	21	0	118	2	32	70	2e-05	42.4
	gi|392718461|gb|AFM82702.1|;gi|392718463|gb|AFM82703.1|	50	69.44	36	18	0	118	11	32	67	3e-05	42.4
	gi|392580603|gb|AFM78511.1|	46.15	66.67	39	21	0	118	2	32	70	3e-05	42
	gi|392718319|gb|AFM82631.1|	47.22	69.44	36	19	0	118	11	32	67	3e-05	42
	gi|392718309|gb|AFM82626.1|;gi|392718439|gb|AFM82691.1|;gi|392718473|gb|AFM82708.1|;gi|392718539|gb|AFM82741.1|;gi|392718541|gb|AFM82742.1|;gi|392718545|gb|AFM82744.1|	47.22	69.44	36	19	0	118	11	32	67	3e-05	42
	gi|392718339|gb|AFM82641.1|	47.22	69.44	36	19	0	118	11	32	67	4e-05	42
	gi|392580605|gb|AFM78512.1|	47.22	69.44	36	19	0	118	11	32	67	4e-05	42
	gi|392718387|gb|AFM82665.1|	47.22	69.44	36	19	0	118	11	32	67	4e-05	42
	gi|392718305|gb|AFM82624.1|	47.22	69.44	36	19	0	118	11	32	67	4e-05	42
	gi|392580593|gb|AFM78506.1|;gi|392580595|gb|AFM78507.1|;gi|392718287|gb|AFM82615.1|;gi|392718289|gb|AFM82616.1|;gi|392718321|gb|AFM82632.1|;gi|392718353|gb|AFM82648.1|;gi|392718361|gb|AFM82652.1|;gi|392718363|gb|AFM82653.1|;gi|392718365|gb|AFM82654.1|;gi|392718367|gb|AFM82655.1|;gi|392718377|gb|AFM82660.1|;gi|392718381|gb|AFM82662.1|;gi|392718401|gb|AFM82672.1|;gi|392718499|gb|AFM82721.1|;gi|3927…	47.22	69.44	36	19	0	118	11	32	67	4e-05	42
	gi|392580591|gb|AFM78505.1|	47.22	69.44	36	19	0	118	11	32	67	4e-05	41.6
	gi|361071230|gb|AEW09682.1|	47.22	69.44	36	19	0	118	11	32	67	4e-05	42
	gi|361071072|gb|AEW09603.1|	47.22	69.44	36	19	0	118	11	32	67	4e-05	42
	gi|392718417|gb|AFM82680.1|	47.22	69.44	36	19	0	118	11	32	67	4e-05	41.6
	gi|361071232|gb|AEW09683.1|	47.22	69.44	36	19	0	118	11	32	67	4e-05	42
	gi|361071200|gb|AEW09667.1|	47.22	69.44	36	19	0	118	11	32	67	4e-05	42
	gi|392718369|gb|AFM82656.1|;gi|392718371|gb|AFM82657.1|;gi|392718373|gb|AFM82658.1|	47.22	69.44	36	19	0	118	11	32	67	4e-05	41.6
	gi|361071190|gb|AEW09662.1|	47.22	69.44	36	19	0	118	11	32	67	4e-05	42
	gi|361071084|gb|AEW09609.1|	47.22	69.44	36	19	0	118	11	32	67	4e-05	42
	gi|392718429|gb|AFM82686.1|	47.22	69.44	36	19	0	118	11	32	67	4e-05	41.6
	gi|361071220|gb|AEW09677.1|	47.22	69.44	36	19	0	118	11	32	67	4e-05	42
	gi|361071124|gb|AEW09629.1|	47.22	69.44	36	19	0	118	11	32	67	4e-05	42
	gi|361071122|gb|AEW09628.1|	47.22	69.44	36	19	0	118	11	32	67	4e-05	42
	gi|392718503|gb|AFM82723.1|;gi|392718507|gb|AFM82725.1|	47.22	69.44	36	19	0	118	11	32	67	4e-05	41.6
	gi|361071260|gb|AEW09697.1|	47.22	69.44	36	19	0	118	11	32	67	4e-05	42
	gi|361071228|gb|AEW09681.1|	47.22	69.44	36	19	0	118	11	32	67	4e-05	42
	gi|361071222|gb|AEW09678.1|	47.22	69.44	36	19	0	118	11	32	67	4e-05	42
	gi|361071192|gb|AEW09663.1|	47.22	69.44	36	19	0	118	11	32	67	4e-05	42
	gi|361071108|gb|AEW09621.1|	47.22	69.44	36	19	0	118	11	32	67	4e-05	42
	gi|361071206|gb|AEW09670.1|	47.22	69.44	36	19	0	118	11	32	67	4e-05	42
	gi|361071130|gb|AEW09632.1|	47.22	69.44	36	19	0	118	11	32	67	4e-05	42
	gi|392718307|gb|AFM82625.1|	47.22	69.44	36	19	0	118	11	32	67	5e-05	41.6
	gi|361071102|gb|AEW09618.1|	47.22	69.44	36	19	0	118	11	32	67	5e-05	42
	gi|361071258|gb|AEW09696.1|	47.22	69.44	36	19	0	118	11	32	67	5e-05	42
	gi|361071126|gb|AEW09630.1|	47.22	69.44	36	19	0	118	11	32	67	5e-05	42
	gi|361071210|gb|AEW09672.1|	47.22	69.44	36	19	0	118	11	32	67	5e-05	42
	gi|392580601|gb|AFM78510.1|	47.22	69.44	36	19	0	118	11	32	67	5e-05	41.6
	gi|392718525|gb|AFM82734.1|	47.22	69.44	36	19	0	118	11	32	67	5e-05	41.6
	gi|361071148|gb|AEW09641.1|	47.22	69.44	36	19	0	118	11	32	67	5e-05	42
	gi|361071134|gb|AEW09634.1|;gi|361071136|gb|AEW09635.1|;gi|361071172|gb|AEW09653.1|;gi|361071184|gb|AEW09659.1|;gi|361071186|gb|AEW09660.1|;gi|361071188|gb|AEW09661.1|	47.22	69.44	36	19	0	118	11	32	67	5e-05	42
	gi|361071078|gb|AEW09606.1|	47.22	69.44	36	19	0	118	11	32	67	5e-05	42
	gi|361071202|gb|AEW09668.1|;gi|361071208|gb|AEW09671.1|;gi|361071212|gb|AEW09673.1|;gi|361071214|gb|AEW09674.1|;gi|361071216|gb|AEW09675.1|;gi|361071226|gb|AEW09680.1|	47.22	69.44	36	19	0	118	11	32	67	5e-05	42
	gi|361071176|gb|AEW09655.1|	47.22	69.44	36	19	0	118	11	32	67	5e-05	42
	gi|361071128|gb|AEW09631.1|	47.22	69.44	36	19	0	118	11	32	67	5e-05	42
	gi|361071076|gb|AEW09605.1|	47.22	69.44	36	19	0	118	11	32	67	5e-05	42
	gi|361071066|gb|AEW09600.1|	47.22	69.44	36	19	0	118	11	32	67	5e-05	42
	gi|361071270|gb|AEW09702.1|	47.22	69.44	36	19	0	118	11	32	67	5e-05	42
	gi|392718411|gb|AFM82677.1|	47.22	69.44	36	19	0	118	11	32	67	5e-05	41.6
	gi|361071194|gb|AEW09664.1|	47.22	69.44	36	19	0	118	11	32	67	5e-05	41.6
	gi|361071180|gb|AEW09657.1|	47.22	69.44	36	19	0	118	11	32	67	5e-05	41.6
# RID: TE5G0SV6014
# 30 hits found
query id (sequence)	subject ids	% identity	% positives	alignment length	mismatches	gap opens	q. start	q. end	s. start	s. end	E-value	Max score
NODE_983_length_68_cov_3.000000 (GCCTTTCCCTTCTGATAGTCCACTGTAAACCTTGCAGTTCACGTGTACTGTAAGTTCTCCCTGGTAGGGCTCGAACACCTCTGCTGAC)	gi|238563977|ref|YP_002916056.1|;gi|237846579|gb|ACN56750.1|	72.41	79.31	29	8	0	88	2	254	282	1e-05	45.1
	gi|336125401|ref|YP_004581512.1|;gi|224566902|gb|ACN56745.1|	68	88	25	8	0	88	14	254	278	0.0002	42
	gi|18450271|ref|NP_569153.1|;gi|16416939|gb|AAL18495.1|AF347695_3	61.54	80.77	26	10	0	88	11	256	281	0.001	39.3
	gi|198385724|gb|ACH86210.1|	57.69	80.77	26	11	0	88	11	256	281	0.004	37.7
	gi|190360820|gb|ACE76864.1|	57.69	80.77	26	11	0	88	11	256	281	0.005	37.7
	gi|182239993|gb|ACB87156.1|	57.69	76.92	26	11	0	88	11	256	281	0.007	37.4
	gi|353453394|gb|AER00538.1|	57.69	76.92	26	11	0	88	11	256	281	0.007	37.4
	gi|190360813|gb|ACE76858.1|	57.69	76.92	26	11	0	88	11	256	281	0.007	37.4
	gi|182239960|gb|ACB87150.1|	57.69	76.92	26	11	0	88	11	256	281	0.007	37.4
	gi|353453401|gb|AER00544.1|	57.69	76.92	26	11	0	88	11	256	281	0.009	37
	gi|386522854|ref|YP_006273075.1|;gi|333493962|gb|AEF56561.1|	57.69	73.08	26	11	0	85	8	259	284	0.028	35.4
	gi|544395672|ref|YP_008567619.1|;gi|540357465|gb|AGV08293.1|	48.15	66.67	27	14	0	88	8	240	266	0.053	34.7
	gi|586929338|ref|YP_009002585.1|;gi|584388573|gb|AHI90954.1|	56	76	25	11	0	85	11	261	285	0.095	33.9
	gi|595763749|gb|AHM92960.1|	56	64	25	11	0	85	11	261	285	0.57	31.6
	gi|65362561|ref|YP_233110.1|;gi|53830363|gb|AAU95075.1|	56	64	25	11	0	85	11	261	285	0.59	31.6
	gi|96980851|ref|YP_610965.1|;gi|92430216|gb|ABE77344.1|	46.15	69.23	26	14	0	88	11	253	278	0.68	31.2
	gi|95020641|ref|YP_605811.1|;gi|68566426|gb|AAY99427.1|	52	64	25	12	0	85	11	261	285	1.1	30.4
	gi|259120464|ref|YP_003208050.1|;gi|258547408|gb|ACV74337.1|	46.43	57.14	28	15	0	85	2	448	475	4.2	28.9
	gi|125860394|ref|YP_001036293.1|;gi|113901272|gb|ABI47983.1|	41.38	62.07	29	17	0	88	2	246	274	5.2	28.5
	gi|268321248|gb|ACZ02411.1|	40	72	25	15	0	85	11	262	286	5.7	28.5
	gi|113901276|gb|ABI47986.1|	41.38	62.07	29	17	0	88	2	246	274	5.7	28.5
	gi|392718421|gb|AFM82682.1|	38.46	61.54	26	16	0	88	11	42	67	6	27.3
	gi|332308950|ref|YP_004442836.1|;gi|331029467|gb|AEC49887.1|	40	72	25	15	0	85	11	262	286	6.5	28.1
	gi|361071160|gb|AEW09647.1|	37.93	58.62	29	18	0	88	2	42	70	6.9	27.3
	gi|332308954|ref|YP_004442839.1|;gi|331029471|gb|AEC49890.1|	44	68	25	14	0	85	11	261	285	8.3	28.1
	gi|595763741|gb|AHM92954.1|	44	68	25	14	0	85	11	261	285	8.4	28.1
	gi|319656531|gb|ADV58682.1|	44	68	25	14	0	85	11	261	285	8.4	28.1
	gi|595763753|gb|AHM92963.1|	40	68	25	15	0	85	11	262	286	8.5	28.1
	gi|262392380|ref|YP_003284237.1|;gi|240114281|gb|ACS44708.1|	35.71	67.86	28	18	0	85	2	259	286	8.7	27.7
	gi|44889952|gb|AAS48493.1|	40	68	25	15	0	85	11	102	126	8.8	27.3
# RID: TE5G0SV6014
# 100 hits found
query id (sequence)	subject ids	% identity	% positives	alignment length	mismatches	gap opens	q. start	q. end	s. start	s. end	E-value	Max score
NODE_529_length_147_cov_3.000000 (CCTTAAATGGCGTATATGTAATGAATTAGCAAATTTAGGGTTTTTTAGTTTAGTTAATTTAGTTTTTGTTATTAGATATCTTCCAAGAGTATGTTCTTGGATCGAAGAAGTAGATACTGTAGATTGTACTGATGATGTAAAGGTATTACTCTATTAATAAAATATAA)	gi|207117734|gb|ACI23476.1|	96.08	100	51	2	0	2	154	94	144	4e-18	78.2
	gi|592747378|gb|AHL43735.1|	96.08	100	51	2	0	2	154	94	144	4e-18	78.2
	gi|592747396|gb|AHL43750.1|	94.12	96.08	51	3	0	2	154	94	144	5e-18	77.8
	gi|312370360|gb|ADQ74545.1|	96.08	98.04	51	2	0	2	154	94	144	6e-18	77.8
	gi|312370353|gb|ADQ74539.1|	96.08	98.04	51	2	0	2	154	94	144	6e-18	77.8
	gi|592747410|gb|AHL43762.1|	94.12	96.08	51	3	0	2	154	94	144	6e-18	77.8
	gi|409691670|gb|AFV36751.1|	96.08	98.04	51	2	0	2	154	94	144	6e-18	77.4
	gi|312370368|gb|ADQ74552.1|	94.12	98.04	51	3	0	2	154	94	144	6e-18	77.4
	gi|592747470|gb|AHL43811.1|	96.08	100	51	2	0	2	154	94	144	7e-18	77.4
	gi|312370346|gb|ADQ74533.1|;gi|312370381|gb|ADQ74563.1|;gi|312370388|gb|ADQ74569.1|;gi|409691685|gb|AFV36763.1|	96.08	98.04	51	2	0	2	154	94	144	7e-18	77.4
	gi|342325861|gb|AEL22950.1|	96.08	98.04	51	2	0	2	154	94	144	7e-18	77.4
	gi|312370374|gb|ADQ74557.1|	96.08	98.04	51	2	0	2	154	94	144	7e-18	77.4
	gi|29294541|ref|NP_808842.1|;gi|5702161|gb|AAD47171.1|AF104036_3	94.12	98.04	51	3	0	2	154	94	144	7e-18	77.4
	gi|195963295|dbj|BAG68471.1|	94.12	98.04	51	3	0	2	154	94	144	8e-18	77.4
	gi|331271219|ref|YP_004346958.1|;gi|326807399|gb|AEA08486.1|	94.12	98.04	51	3	0	2	154	94	144	8e-18	77
	gi|592747316|gb|AHL43682.1|	94.12	98.04	51	3	0	2	154	94	144	9e-18	77
	gi|220979410|gb|ACL97986.1|	94.12	98.04	51	3	0	2	154	94	144	9e-18	77
	gi|326581279|gb|ADZ96677.1|	92.16	98.04	51	4	0	2	154	94	144	1e-17	77
	gi|267799626|gb|ACY79478.1|;gi|267799633|gb|ACY79484.1|;gi|326581048|gb|ADZ96479.1|;gi|326581055|gb|ADZ96485.1|;gi|326581069|gb|ADZ96497.1|;gi|326581097|gb|ADZ96521.1|;gi|326581104|gb|ADZ96527.1|;gi|326581244|gb|ADZ96647.1|;gi|326581251|gb|ADZ96653.1|;gi|326581258|gb|ADZ96659.1|	92.16	98.04	51	4	0	2	154	94	144	1e-17	77
	gi|267799619|gb|ACY79472.1|	92.16	98.04	51	4	0	2	154	98	148	1e-17	77
	gi|267799612|gb|ACY79466.1|	92.16	98.04	51	4	0	2	154	94	144	1e-17	76.6
	gi|635717094|ref|YP_009030014.1|;gi|613434655|gb|AHX25723.1|	94.12	98.04	51	3	0	2	154	94	144	1e-17	76.6
	gi|592747389|gb|AHL43744.1|	94.12	94.12	51	3	0	2	154	94	144	1e-17	76.6
	gi|326581265|gb|ADZ96665.1|	92.16	98.04	51	4	0	2	154	94	144	1e-17	76.6
	gi|326581272|gb|ADZ96671.1|	94.44	100	36	2	0	2	109	94	129	2e-17	76.6
	gi|262530239|ref|YP_003288771.1|;gi|223047836|gb|ACM79925.1|;gi|239948623|gb|ACS36244.1|	94.44	100	36	2	0	2	109	94	129	2e-17	76.3
	gi|294336489|ref|YP_003560501.1|;gi|291196223|emb|CBE66549.2|	92.16	98.04	51	4	0	2	154	95	145	3e-17	75.9
	gi|156857641|gb|ABU96173.1|	94.44	100	36	2	0	2	109	70	105	3e-17	75.5
	gi|326581174|gb|ADZ96587.1|	94.12	98.04	51	3	0	2	154	94	144	3e-17	75.9
	gi|326807371|gb|AEA08462.1|;gi|326807376|gb|AEA08466.1|;gi|326807392|gb|AEA08480.1|	92.16	98.04	51	4	0	2	154	94	144	3e-17	75.5
	gi|162951419|gb|ABY21700.1|	90.2	96.08	51	5	0	2	154	94	144	4e-17	75.5
	gi|195963288|dbj|BAG68465.1|	90.2	98.04	51	5	0	2	154	95	145	4e-17	75.5
	gi|312370394|gb|ADQ74574.1|	92.16	96.08	51	4	0	2	154	94	144	4e-17	75.5
	gi|267799598|gb|ACY79454.1|	92.16	96.08	51	4	0	2	154	94	144	5e-17	75.1
	gi|592747466|gb|AHL43808.1|	88.24	94.12	51	6	0	2	154	94	144	5e-17	75.1
	gi|326807385|gb|AEA08474.1|	92.16	96.08	51	4	0	2	154	94	144	6e-17	75.1
	gi|380508999|gb|AFD64622.1|	92.16	96.08	51	4	0	2	154	94	144	8e-17	74.7
	gi|262530247|ref|YP_003288783.1|;gi|213958853|gb|ACJ54760.1|	88.24	96.08	51	6	0	2	154	94	144	8e-17	74.7
	gi|267799584|gb|ACY79442.1|	92.16	96.08	51	4	0	2	154	94	144	9e-17	74.3
	gi|154543285|gb|ABS83283.1|	88.24	96.08	51	6	0	2	154	94	144	9e-17	74.3
	gi|326581188|gb|ADZ96599.1|	90.2	98.04	51	5	0	2	154	94	144	1e-16	73.9
	gi|326581195|gb|ADZ96605.1|;gi|326581202|gb|ADZ96611.1|	90.2	98.04	51	5	0	2	154	94	144	1e-16	73.9
	gi|326581223|gb|ADZ96629.1|	92.16	98.04	51	4	0	2	154	94	144	1e-16	73.9
	gi|326581237|gb|ADZ96641.1|	92.16	98.04	51	4	0	2	154	94	144	1e-16	73.9
	gi|267799577|gb|ACY79436.1|	92.16	98.04	51	4	0	2	154	94	144	2e-16	73.9
	gi|326581230|gb|ADZ96635.1|	92.16	98.04	51	4	0	2	154	94	144	2e-16	73.9
	gi|326581076|gb|ADZ96503.1|;gi|326581209|gb|ADZ96617.1|	92.16	98.04	51	4	0	2	154	94	144	2e-16	73.9
	gi|534293331|gb|AGU16833.1|	91.67	94.44	36	3	0	2	109	94	129	2e-16	73.9
	gi|326581041|gb|ADZ96473.1|	92.16	98.04	51	4	0	2	154	94	144	2e-16	73.9
	gi|326581146|gb|ADZ96563.1|	90.2	96.08	51	5	0	2	154	94	144	2e-16	73.6
	gi|195963281|dbj|BAG68459.1|	88.24	96.08	51	6	0	2	154	95	145	2e-16	73.6
	gi|110798128|gb|ABG90913.1|;gi|110798135|gb|ABG90919.1|	92.16	96.08	51	4	0	2	154	94	144	2e-16	73.2
	gi|326581216|gb|ADZ96623.1|	88.24	98.04	51	6	0	2	154	94	144	2e-16	73.2
	gi|110798122|gb|ABG90908.1|	92.16	96.08	51	4	0	2	154	94	144	2e-16	73.2
	gi|326581181|gb|ADZ96593.1|	88.24	98.04	51	6	0	2	154	94	144	3e-16	73.2
	gi|267799605|gb|ACY79460.1|	90.2	94.12	51	5	0	2	154	94	144	6e-16	72.4
	gi|154543278|gb|ABS83277.1|	88.89	94.44	36	4	0	2	109	94	129	6e-16	72.4
	gi|326581139|gb|ADZ96557.1|	90.2	96.08	51	5	0	2	154	94	144	7e-16	72
	gi|161074820|gb|ABX56172.1|	90.2	94.12	51	5	0	2	154	94	144	7e-16	72
	gi|326581125|gb|ADZ96545.1|	88.24	96.08	51	6	0	2	154	94	144	9e-16	72
	gi|326581160|gb|ADZ96575.1|	90.2	96.08	51	5	0	2	154	94	144	1e-15	71.6
	gi|161137627|gb|ABX57833.1|	88.24	94.12	51	6	0	2	154	94	144	1e-15	71.2
	gi|326581118|gb|ADZ96539.1|;gi|326581132|gb|ADZ96551.1|	86.27	94.12	51	7	0	2	154	94	144	2e-15	71.2
	gi|406368301|gb|AFS44524.1|	86.27	92.16	51	7	0	2	154	94	144	5e-15	70.1
	gi|326581111|gb|ADZ96533.1|	88.24	96.08	51	6	0	2	154	94	144	6e-15	69.7
	gi|592747382|gb|AHL43738.1|	86.27	90.2	51	7	0	2	154	94	144	8e-15	69.3
	gi|592747335|gb|AHL43698.1|	84.31	90.2	51	8	0	2	154	94	144	1e-14	68.6
	gi|592747302|gb|AHL43670.1|;gi|592747328|gb|AHL43692.1|;gi|592747349|gb|AHL43710.1|	84.31	90.2	51	8	0	2	154	94	144	1e-14	68.6
	gi|326581062|gb|ADZ96491.1|;gi|326581167|gb|ADZ96581.1|	86.27	92.16	51	7	0	2	154	94	144	2e-14	68.2
	gi|295042103|emb|CBL58138.1|	88.24	92.16	51	6	0	2	154	94	144	2e-14	68.2
	gi|592747342|gb|AHL43704.1|	82.35	90.2	51	9	0	2	154	94	144	2e-14	68.2
	gi|326581090|gb|ADZ96515.1|	84.31	92.16	51	8	0	2	154	94	144	3e-14	67.8
	gi|537711880|ref|YP_008492934.1|;gi|534293341|gb|AGU16839.1|;gi|592747370|gb|AHL43728.1|	84.31	90.2	51	8	0	2	154	94	144	3e-14	67.8
	gi|406368287|gb|AFS44512.1|;gi|406368294|gb|AFS44518.1|	84.31	90.2	51	8	0	2	154	94	144	6e-14	67
	gi|592747321|gb|AHL43686.1|	82.35	88.24	51	9	0	2	154	94	144	1e-13	66.2
	gi|592747309|gb|AHL43676.1|	82.35	88.24	51	9	0	2	154	94	144	1e-13	66.2
	gi|239912480|gb|ABS83259.2|	77.78	88.89	36	8	0	2	109	148	183	1e-13	66.6
	gi|219816025|gb|ACL37129.1|;gi|219816032|gb|ACL37135.1|;gi|219816039|gb|ACL37141.1|	80.39	88.24	51	10	0	2	154	94	144	1e-13	66.2
	gi|592747403|gb|AHL43756.1|	82.35	90.2	51	9	0	2	154	94	144	2e-13	65.9
	gi|592747447|gb|AHL43792.1|	82.35	90.2	51	9	0	2	154	94	144	2e-13	65.9
	gi|534293321|gb|AGU16827.1|	80.39	90.2	51	10	0	2	154	94	144	2e-13	65.5
	gi|537711887|ref|YP_008492940.1|;gi|534293351|gb|AGU16845.1|;gi|592747459|gb|AHL43802.1|	82.35	88.24	51	9	0	2	154	94	144	3e-13	65.1
	gi|154543271|gb|ABS83271.1|;gi|223047843|gb|ACM79931.1|	78.43	88.24	51	11	0	2	154	94	144	3e-13	65.1
	gi|408689057|gb|AFU81130.1|;gi|592747356|gb|AHL43716.1|	78.43	88.24	51	11	0	2	154	95	145	3e-13	65.1
	gi|575471144|gb|AHG94950.1|	78.43	88.24	51	11	0	2	154	95	145	3e-13	64.7
	gi|223047831|gb|ACM79921.1|	77.78	88.89	36	8	0	2	109	94	129	4e-13	64.7
	gi|326807364|gb|AEA08456.1|	78.43	92.16	51	11	0	2	154	94	144	4e-13	64.7
	gi|326807357|gb|AEA08450.1|	76.47	92.16	51	12	0	2	154	94	144	4e-13	64.7
	gi|326807343|gb|AEA08438.1|	78.43	92.16	51	11	0	2	154	94	144	5e-13	64.7
	gi|592747363|gb|AHL43722.1|	80.39	90.2	51	10	0	2	154	94	144	5e-13	64.7
	gi|326807350|gb|AEA08444.1|	80.39	92.16	51	10	0	2	154	94	144	5e-13	64.3
	gi|213958847|gb|ACJ54755.1|	72.55	90.2	51	14	0	2	154	95	145	2e-12	62.8
	gi|592747442|gb|AHL43788.1|	78.43	88.24	51	11	0	2	154	94	144	2e-12	62.8
	gi|397771357|gb|AFO64646.1|	77.14	88.57	35	8	0	2	106	94	128	2e-12	62.4
	gi|397771350|gb|AFO64640.1|	76.47	88.24	34	8	0	5	106	95	128	3e-12	62.4
	gi|320202730|ref|YP_004191797.1|;gi|319918388|emb|CBY85118.1|	72.55	86.27	51	14	0	2	154	94	144	3e-12	62.4
	gi|194271407|ref|YP_002004577.1|;gi|154543249|gb|ABS83252.1|	70.59	90.2	51	15	0	2	154	95	145	4e-12	62
	gi|213958840|gb|ACJ54749.1|	72.55	88.24	51	14	0	2	154	95	145	8e-12	61.2
	gi|254729597|ref|YP_003084278.1|;gi|213958831|gb|ACJ54741.1|;gi|240015530|gb|ACJ67420.2|	72.55	88.24	51	14	0	2	154	95	145	8e-12	61.2
	gi|4210723|emb|CAA10697.1|	72.55	88.24	51	14	0	2	154	95	145	8e-12	61.2
# RID: TE5G0SV6014
# 8 hits found
query id (sequence)	subject ids	% identity	% positives	alignment length	mismatches	gap opens	q. start	q. end	s. start	s. end	E-value	Max score
NODE_414_length_133_cov_3.000000 (GGAGGAAGGTATGGGTTCAGAGGTACCCATTTCAAAAATTCTACCTCAAAACGACGATCACTGCTGCATCATGTGCAATAGTAAGGATCTTGCAAGCGACAGAATCCTCTGCCAGAGCTGCATGGATATCACCAGCTCGGACGATGATGAAGA)	gi|238563977|ref|YP_002916056.1|;gi|237846579|gb|ACN56750.1|	51.28	76.92	39	19	0	35	151	458	496	8e-09	55.5
	gi|336125401|ref|YP_004581512.1|;gi|224566902|gb|ACN56745.1|	58.33	75	36	15	0	44	151	470	505	2e-08	54.7
	gi|440807721|gb|AGC24019.1|	65.52	82.76	29	10	0	47	133	11	39	5e-07	47.8
	gi|283481445|emb|CAZ69561.1|	45.16	58.06	31	12	1	59	136	6	36	1.1	30.8
	gi|347481698|gb|AEO97684.1|;gi|347600837|gb|AEP15324.1|	45.16	58.06	31	12	1	59	136	6	36	1.1	30.4
	gi|73852704|ref|YP_293988.1|;gi|72415420|emb|CAI65657.1|	45.16	58.06	31	12	1	59	136	6	36	1.4	30.4
	gi|347482224|gb|AEO98165.1|;gi|347601218|gb|AEP15704.1|;gi|347601661|gb|AEP16146.1|;gi|357972913|gb|AET98186.1|	45.16	58.06	31	12	1	59	136	6	36	1.6	30
	gi|558481276|gb|AHA54841.1|	45.16	58.06	31	12	1	59	136	3	33	1.6	30
# RID: TE5G0SV6014
# 2 hits found
query id (sequence)	subject ids	% identity	% positives	alignment length	mismatches	gap opens	q. start	q. end	s. start	s. end	E-value	Max score
NODE_1698_length_58_cov_2.896552 (GAGCTGATAAGATCCTCTGTCAGAGATGCATGGACTATACTGATTCTGACGATGACGAGGAGGAACTGCGCAGGAGGC)	gi|238563977|ref|YP_002916056.1|;gi|237846579|gb|ACN56750.1|	84.62	84.62	13	2	0	6	44	479	491	2.5	29.3
	gi|336125401|ref|YP_004581512.1|;gi|224566902|gb|ACN56745.1|	78.57	78.57	14	3	0	3	44	487	500	2.5	29.3
# RID: TE5G0SV6014
# 3 hits found
query id (sequence)	subject ids	% identity	% positives	alignment length	mismatches	gap opens	q. start	q. end	s. start	s. end	E-value	Max score
NODE_802_length_183_cov_3.000000 (CTCAAATCTAAGAGGTCCACCCAGACCTCACCTGAAGTATTGGGAGCCATCGATGATGTGATGCCCAATACATGGGATGAGCTAGAAGAGCTAGCAGAGCGCATCTACTCTGCACAAGTGCAACAACCGGCAGACCCACAACCGTCTAGATCAGCAGCCGGACCAGCAGCAAGCGCTAGCTCACCGTATAGGCCCCCAGAAGA)	gi|440807721|gb|AGC24019.1|	80.43	86.96	46	9	0	4	141	74	119	3e-17	76.3
	gi|336125401|ref|YP_004581512.1|;gi|224566902|gb|ACN56745.1|	64.1	74.36	39	13	1	16	132	530	567	1e-05	47
	gi|238563977|ref|YP_002916056.1|;gi|237846579|gb|ACN56750.1|	44.68	63.83	47	18	3	16	141	520	563	0.2	33.9
# RID: TE5G0SV6014
# 2 hits found
query id (sequence)	subject ids	% identity	% positives	alignment length	mismatches	gap opens	q. start	q. end	s. start	s. end	E-value	Max score
NODE_1438_length_74_cov_3.000000 (AGGCCTCCCCAAGTCTCATCTGAAGTTTTAGGCGCTGTCGATGATGAAATGCCTAAAACATGGGACGAACTTGAAGACTTGGCAGAAAGAATAT)	gi|440807721|gb|AGC24019.1|	93.55	96.77	31	2	0	1	93	77	107	3e-12	61.2
	gi|336125401|ref|YP_004581512.1|;gi|224566902|gb|ACN56745.1|	53.57	75	28	13	0	10	93	532	559	0.007	37.4
# RID: TE5G0SV6014
# 1 hits found
query id (sequence)	subject ids	% identity	% positives	alignment length	mismatches	gap opens	q. start	q. end	s. start	s. end	E-value	Max score
NODE_2387_length_82_cov_3.000000 (ATGATGAAATGCCTAAGACATGGGATGAATTAGAAGAACTAGCAAGACGAACTAAGGAACAAGAATGGCAGATTGAAGAACGAAGATGGGAAAAACAGCCCA)	gi|440807721|gb|AGC24019.1|	87.5	93.75	16	2	0	3	50	91	106	0.096	32.7
# RID: TE5G0SV6014
# 8 hits found
query id (sequence)	subject ids	% identity	% positives	alignment length	mismatches	gap opens	q. start	q. end	s. start	s. end	E-value	Max score
NODE_4_length_82_cov_3.000000 (ATAGGCCCCCAGAAGACATATCCATGGGCCAACCCTCATACGCTCCAGCCAGAACCAATGTGGAAATAAGTGGTTCTAGCAGTAGACCCCCCAGCTTCAGAA)	gi|336125401|ref|YP_004581512.1|;gi|224566902|gb|ACN56745.1|	73.53	76.47	34	3	2	6	101	590	619	9e-06	45.8
	gi|238563977|ref|YP_002916056.1|;gi|237846579|gb|ACN56750.1|	69.7	75.76	33	7	1	3	101	577	606	5e-05	43.5
	gi|386522854|ref|YP_006273075.1|;gi|333493962|gb|AEF56561.1|	58.33	66.67	36	8	2	3	98	504	536	0.002	39.3
	gi|575471125|gb|AHG94942.1|	45.16	67.74	31	17	0	3	95	82	112	0.019	36.2
	gi|13399082|emb|CAA64270.1|	51.72	68.97	29	14	0	3	89	319	347	0.69	31.2
	gi|5596671|emb|CAA64271.1|	51.72	68.97	29	14	0	3	89	319	347	0.72	31.2
	gi|544395672|ref|YP_008567619.1|;gi|540357465|gb|AGV08293.1|	48.28	58.62	29	14	1	3	89	584	611	1	30.8
	gi|161622396|ref|YP_001595144.1|;gi|160213702|gb|ABX11041.1|	48.28	62.07	29	15	0	15	101	93	121	2.4	29.3
# RID: TE5G0SV6014
# 58 hits found
query id (sequence)	subject ids	% identity	% positives	alignment length	mismatches	gap opens	q. start	q. end	s. start	s. end	E-value	Max score
NODE_51_length_181_cov_3.000000 (ATAGGCCCCCAGAAGATATATCAATGGGCCAACCATCATATGCTCCAGCAAGAACTAATGTGGAGATTAGTTCAAGCAGCAGGCCACCTAGCTTCAGAACTGATGCAAGGTTCCTAAGGAGAGGAATCAATGATGAAGCATGGAACCTCCCTGCCGCTCAACAACAAGGAGGAGCACTCTTAATAATCCCTCAGGAGTTGG)	gi|238563977|ref|YP_002916056.1|;gi|237846579|gb|ACN56750.1|	66.67	80.3	66	20	1	3	200	577	640	5e-22	94.7
	gi|336125401|ref|YP_004581512.1|;gi|224566902|gb|ACN56745.1|	67.16	80.6	67	17	2	6	200	590	653	1e-21	93.2
	gi|386522854|ref|YP_006273075.1|;gi|333493962|gb|AEF56561.1|	51.47	66.18	68	31	1	3	200	504	571	6e-15	74.3
	gi|544395672|ref|YP_008567619.1|;gi|540357465|gb|AGV08293.1|	40.58	56.52	69	37	2	3	200	584	651	8e-08	53.5
	gi|575471125|gb|AHG94942.1|	36.25	51.25	80	36	2	3	200	82	160	3e-07	52
	gi|259120464|ref|YP_003208050.1|;gi|258547408|gb|ACV74337.1|	43.66	60.56	71	32	3	6	200	622	690	1e-06	50.1
	gi|48686545|emb|CAD59232.1|	38.57	57.14	70	38	3	6	200	476	545	1e-05	47
	gi|56266252|emb|CAE81285.1|	35.71	54.29	70	40	2	6	200	404	473	2e-05	46.6
	gi|586929338|ref|YP_009002585.1|;gi|584388573|gb|AHI90954.1|	37.68	53.62	69	38	2	3	200	529	595	2e-05	46.6
	gi|56266245|emb|CAE81279.1|	35.71	54.29	70	40	2	6	200	480	549	2e-05	46.2
	gi|13399082|emb|CAA64270.1|	35.8	50.62	81	36	2	3	200	319	398	3e-05	45.4
	gi|5596671|emb|CAA64271.1|	35.8	50.62	81	36	2	3	200	319	398	3e-05	45.4
	gi|9627249|ref|NP_041734.1|;gi|347871|gb|AAA03171.1|	38.57	57.14	70	38	3	6	200	476	545	0.0001	43.9
	gi|56266281|emb|CAG70342.1|	32.86	54.29	70	42	2	6	200	507	576	0.0001	43.9
	gi|56266239|emb|CAE76628.1|	35.71	54.29	70	40	2	6	200	481	550	0.0003	42.7
	gi|18450261|ref|NP_569150.1|;gi|3183637|emb|CAA05264.1|	38.24	55.88	68	38	3	3	200	428	493	0.0004	42.4
	gi|113120256|gb|ABI30268.1|	38.24	54.41	68	38	3	3	200	428	493	0.001	41.2
	gi|595763733|gb|AHM92948.1|	38.24	54.41	68	38	3	3	200	428	493	0.001	41.2
	gi|384403233|gb|AFH88826.1|	38.24	54.41	68	38	3	3	200	428	493	0.001	40.8
	gi|392718245|gb|AFM82591.1|	34.29	55.71	70	41	2	6	200	509	578	0.001	40.8
	gi|91214364|gb|ABE27943.1|	38.24	54.41	68	38	3	3	200	428	493	0.001	40.8
	gi|62327617|ref|YP_224289.1|;gi|58618162|gb|AAW80648.1|	37.1	53.23	62	36	2	9	191	458	517	0.003	39.7
	gi|595763745|gb|AHM92957.1|	37.1	53.23	62	36	2	9	191	458	517	0.004	39.3
	gi|268321244|gb|ACZ02408.1|	36.76	54.41	68	39	3	3	200	431	496	0.004	39.3
	gi|262392380|ref|YP_003284237.1|;gi|240114281|gb|ACS44708.1|	40.32	54.84	62	33	2	3	188	431	488	0.006	38.9
	gi|332308950|ref|YP_004442836.1|;gi|331029467|gb|AEC49887.1|	37.5	56.25	64	37	2	3	191	426	487	0.007	38.5
	gi|595763753|gb|AHM92963.1|	37.5	56.25	64	37	2	3	191	428	489	0.007	38.5
	gi|384403237|gb|AFH88829.1|	36.76	52.94	68	39	3	3	200	428	493	0.008	38.5
	gi|268321248|gb|ACZ02411.1|	36.92	53.85	65	37	3	3	191	430	492	0.019	37.4
	gi|125860394|ref|YP_001036293.1|;gi|113901272|gb|ABI47983.1|	41.79	55.22	67	35	3	6	200	619	683	0.026	37
	gi|113901276|gb|ABI47986.1|	41.79	55.22	67	35	3	6	200	619	683	0.029	36.6
	gi|194871990|ref|YP_002117531.1|;gi|194399161|gb|ACF60613.1|	31.25	51.56	64	43	1	6	197	524	586	0.27	33.5
	gi|500998681|ref|YP_004732983.2|;gi|344345640|gb|AEI98823.2|	38.6	52.63	57	32	1	39	200	608	664	0.4	33.1
	gi|190360813|gb|ACE76858.1|	31.17	45.45	77	33	2	6	200	600	668	0.89	32
	gi|198385725|gb|ACH86211.1|	31.17	45.45	77	33	2	6	200	124	192	1.1	31.6
	gi|332273799|gb|AEE39279.1|	55	80	20	9	0	141	200	625	644	1.2	31.6
	gi|394743641|ref|YP_006495799.1|;gi|392856295|gb|AFM84639.1|	55	80	20	9	0	141	200	625	644	1.2	31.6
	gi|332273787|gb|AEE39270.1|	55	80	20	9	0	141	200	625	644	1.3	31.6
	gi|332273795|gb|AEE39276.1|	55	80	20	9	0	141	200	625	644	1.3	31.6
	gi|332273791|gb|AEE39273.1|	55	80	20	9	0	141	200	625	644	1.3	31.6
	gi|353453401|gb|AER00544.1|	31.17	44.16	77	33	2	6	200	608	676	1.3	31.6
	gi|182239993|gb|ACB87156.1|	31.17	44.16	77	33	2	6	200	608	676	1.4	31.6
	gi|182239960|gb|ACB87150.1|	31.17	44.16	77	33	2	6	200	608	676	1.4	31.6
	gi|18450271|ref|NP_569153.1|;gi|16416939|gb|AAL18495.1|AF347695_3	31.17	45.45	77	33	2	6	200	616	684	1.4	31.6
	gi|353453394|gb|AER00538.1|	31.17	45.45	77	33	2	6	200	616	684	1.4	31.2
	gi|595763737|gb|AHM92951.1|	30.56	44.44	72	37	3	3	200	437	501	2.7	30.4
	gi|65372050|ref|YP_233107.1|;gi|40457271|gb|AAR86692.1|	30.56	44.44	72	37	3	3	200	437	501	2.7	30.4
	gi|397135997|gb|AFO11498.1|	31.67	55	60	37	2	15	188	439	496	2.8	30.4
	gi|148839272|ref|YP_001293182.1|;gi|148645292|gb|ABR01170.1|	35.14	47.3	74	39	2	6	200	532	605	3.4	30
	gi|96980851|ref|YP_610965.1|;gi|92430216|gb|ABE77344.1|	35.14	47.3	74	39	2	6	200	534	607	4.2	30
	gi|95020641|ref|YP_605811.1|;gi|68566426|gb|AAY99427.1|	28.36	49.25	67	46	2	3	200	454	519	5	29.6
	gi|563580451|gb|AHB61260.1|	45	75	20	11	0	141	200	608	627	5.6	29.6
	gi|595763749|gb|AHM92960.1|	28.36	47.76	67	46	2	3	200	452	517	5.8	29.3
	gi|65362561|ref|YP_233110.1|;gi|53830363|gb|AAU95075.1|	28.36	47.76	67	46	2	3	200	452	517	5.9	29.3
	gi|585299444|ref|YP_009001017.1|;gi|575826448|gb|AHH01682.1|	36	72	25	16	0	1	75	406	430	7.2	28.9
	gi|526176745|ref|YP_008240607.1|;gi|526177686|ref|YP_008241514.1|;gi|514341292|gb|AGO47552.1|;gi|514343197|gb|AGO49432.1|	38.71	58.06	31	19	0	13	105	72	102	7.9	28.9
	gi|4262315|gb|AAD14560.1|	35.71	46.43	56	28	2	3	167	1815	1863	8.4	28.9
	gi|422933639|ref|YP_007003764.1|;gi|386686045|gb|AFJ20398.1|	36.59	51.22	41	23	1	39	152	82	122	8.9	28.5
# RID: TE5G0SV6014
# 56 hits found
query id (sequence)	subject ids	% identity	% positives	alignment length	mismatches	gap opens	q. start	q. end	s. start	s. end	E-value	Max score
NODE_1680_length_110_cov_3.000000 (TAAGGAGAGGAATCAACGATGAAGTATGGAACTTACCTGCTGCACAGCAACAGGGCGGAGCACTATTAGTAATCCCTCAGGAACTGGGATTATTGGAGGAGACGATGTCCAGATGGGAGACCATAACTCT)	gi|386522854|ref|YP_006273075.1|;gi|333493962|gb|AEF56561.1|	57.5	80	40	17	0	9	128	546	585	2e-10	60.1
	gi|336125401|ref|YP_004581512.1|;gi|224566902|gb|ACN56745.1|	57.14	76.19	42	18	0	3	128	626	667	9e-10	58.2
	gi|238563977|ref|YP_002916056.1|;gi|237846579|gb|ACN56750.1|	57.14	76.19	42	18	0	3	128	613	654	1e-09	57.8
	gi|259120464|ref|YP_003208050.1|;gi|258547408|gb|ACV74337.1|	57.14	76.19	42	18	0	3	128	663	704	7e-09	55.5
	gi|544395672|ref|YP_008567619.1|;gi|540357465|gb|AGV08293.1|	58.82	76.47	34	14	0	27	128	632	665	3e-07	50.8
	gi|148839272|ref|YP_001293182.1|;gi|148645292|gb|ABR01170.1|	55.26	81.58	38	17	0	15	128	582	619	6e-07	50.1
	gi|96980851|ref|YP_610965.1|;gi|92430216|gb|ABE77344.1|	55.26	81.58	38	17	0	15	128	584	621	7e-07	49.7
	gi|56266245|emb|CAE81279.1|	52.78	72.22	36	17	0	21	128	528	563	4e-06	47.4
	gi|392718245|gb|AFM82591.1|	47.62	66.67	42	22	0	3	128	551	592	4e-06	47.4
	gi|48686545|emb|CAD59232.1|	47.62	66.67	42	22	0	3	128	518	559	5e-06	47.4
	gi|9627249|ref|NP_041734.1|;gi|347871|gb|AAA03171.1|	47.62	66.67	42	22	0	3	128	518	559	5e-06	47.4
	gi|56266281|emb|CAG70342.1|	52.78	72.22	36	17	0	21	128	555	590	5e-06	47
	gi|586929338|ref|YP_009002585.1|;gi|584388573|gb|AHI90954.1|	50	69.44	36	18	0	21	128	574	609	6e-06	47
	gi|27228721|ref|NP_758808.1|;gi|25814833|gb|AAN75640.1|AF357836_3	59.38	81.25	32	13	0	33	128	467	498	1e-05	46.2
	gi|56266252|emb|CAE81285.1|	45.24	66.67	42	23	0	3	128	446	487	1e-05	46.2
	gi|56266239|emb|CAE76628.1|	50	72.22	36	18	0	21	128	529	564	1e-05	45.8
	gi|575471125|gb|AHG94942.1|	52.94	70.59	34	16	0	27	128	141	174	2e-05	45.4
	gi|198385725|gb|ACH86211.1|	47.37	65.79	38	20	0	15	128	169	206	3e-05	45.1
	gi|5596671|emb|CAA64271.1|	52.94	70.59	34	16	0	27	128	379	412	3e-05	44.3
	gi|13399082|emb|CAA64270.1|	52.94	70.59	34	16	0	27	128	379	412	3e-05	44.3
	gi|182239993|gb|ACB87156.1|	47.37	65.79	38	20	0	15	128	653	690	3e-05	44.7
	gi|18450271|ref|NP_569153.1|;gi|16416939|gb|AAL18495.1|AF347695_3	47.37	65.79	38	20	0	15	128	661	698	4e-05	44.7
	gi|353453401|gb|AER00544.1|	47.37	65.79	38	20	0	15	128	653	690	4e-05	44.7
	gi|353453394|gb|AER00538.1|	47.37	65.79	38	20	0	15	128	661	698	4e-05	44.7
	gi|190360813|gb|ACE76858.1|	47.37	65.79	38	20	0	15	128	645	682	4e-05	44.7
	gi|563580451|gb|AHB61260.1|	47.06	76.47	34	18	0	27	128	608	641	7e-05	43.9
	gi|182239960|gb|ACB87150.1|	47.37	65.79	38	20	0	15	128	653	690	9e-05	43.5
	gi|394743641|ref|YP_006495799.1|;gi|392856295|gb|AFM84639.1|	47.06	76.47	34	18	0	27	128	625	658	0.0001	43.1
	gi|332273787|gb|AEE39270.1|	47.06	76.47	34	18	0	27	128	625	658	0.0001	43.1
	gi|332273799|gb|AEE39279.1|	47.06	76.47	34	18	0	27	128	625	658	0.0001	43.1
	gi|332273795|gb|AEE39276.1|	47.06	76.47	34	18	0	27	128	625	658	0.0001	43.1
	gi|332273791|gb|AEE39273.1|	47.06	76.47	34	18	0	27	128	625	658	0.0001	43.1
	gi|190360820|gb|ACE76864.1|	44.74	63.16	38	21	0	15	128	646	683	0.0003	42
	gi|113901276|gb|ABI47986.1|	53.12	68.75	32	15	0	33	128	666	697	0.0008	40.4
	gi|125860394|ref|YP_001036293.1|;gi|113901272|gb|ABI47983.1|	53.12	68.75	32	15	0	33	128	666	697	0.0009	40.4
	gi|500998681|ref|YP_004732983.2|;gi|344345640|gb|AEI98823.2|	47.06	70.59	34	18	0	27	128	645	678	0.001	40
	gi|469924049|emb|CCL97781.2|	58.33	83.33	24	10	0	57	128	2	25	0.003	38.1
	gi|62327617|ref|YP_224289.1|;gi|58618162|gb|AAW80648.1|	47.22	63.89	36	17	1	21	128	499	532	0.007	37.7
	gi|595763745|gb|AHM92957.1|	47.22	63.89	36	17	1	21	128	499	532	0.008	37.7
	gi|384403233|gb|AFH88826.1|	39.47	65.79	38	21	1	15	128	470	505	0.032	35.8
	gi|113120256|gb|ABI30268.1|	39.47	65.79	38	21	1	15	128	470	505	0.034	35.8
	gi|91214364|gb|ABE27943.1|	39.47	65.79	38	21	1	15	128	470	505	0.034	35.8
	gi|384403237|gb|AFH88829.1|	39.47	65.79	38	21	1	15	128	470	505	0.035	35.8
	gi|595763733|gb|AHM92948.1|	39.47	65.79	38	21	1	15	128	470	505	0.04	35.4
	gi|18450261|ref|NP_569150.1|;gi|3183637|emb|CAA05264.1|	39.47	65.79	38	21	1	15	128	470	505	0.04	35.4
	gi|268321244|gb|ACZ02408.1|	36.84	63.16	38	22	1	15	128	473	508	0.17	33.5
	gi|268321248|gb|ACZ02411.1|	39.47	63.16	38	21	1	15	128	472	507	0.22	33.1
	gi|595763753|gb|AHM92963.1|	36.84	63.16	38	22	1	15	128	469	504	0.29	32.7
	gi|332308950|ref|YP_004442836.1|;gi|331029467|gb|AEC49887.1|	36.84	63.16	38	22	1	15	128	467	502	0.3	32.7
	gi|311788791|ref|YP_003987465.1|;gi|307716263|gb|ADN88182.1|	40	57.14	35	19	1	21	125	553	585	0.89	31.6
	gi|194871990|ref|YP_002117531.1|;gi|194399161|gb|ACF60613.1|	41.67	63.89	36	19	1	21	128	566	599	1.2	30.8
	gi|332304384|ref|YP_004442824.1|;gi|331029450|gb|AEC49874.1|	36.84	60.53	38	22	1	15	128	466	501	1.9	30.4
	gi|332308942|ref|YP_004442830.1|;gi|331029459|gb|AEC49881.1|	38.24	58.82	34	19	1	27	128	478	509	4.5	29.3
	gi|595763749|gb|AHM92960.1|	33.33	55.56	36	22	1	15	122	494	527	8.4	28.5
	gi|65362561|ref|YP_233110.1|;gi|53830363|gb|AAU95075.1|	33.33	55.56	36	22	1	15	122	494	527	8.5	28.5
	gi|95020641|ref|YP_605811.1|;gi|68566426|gb|AAY99427.1|	33.33	55.56	36	22	1	15	122	496	529	8.5	28.5
# RID: TE5G0SV6014
# 80 hits found
query id (sequence)	subject ids	% identity	% positives	alignment length	mismatches	gap opens	q. start	q. end	s. start	s. end	E-value	Max score
NODE_340_length_151_cov_2.973510 (TCATAAGCTGTCCTCCATTGGATCCAGGCCAGCTTTGCAGTTTCTCCCAGTAGATTCTCCATATAATCTGCTTTCTCCTGGGGATCTGTAATGTTCATGAGAGACATGTGATTCAGCGTTATTGTCTCCCACCTCGCCATTGTTTCCTCTAACAATCCCAACTCTTGAGGG)	gi|336125401|ref|YP_004581512.1|;gi|224566902|gb|ACN56745.1|	76.79	83.93	56	13	0	170	3	650	705	1e-22	95.9
	gi|238563977|ref|YP_002916056.1|;gi|237846579|gb|ACN56750.1|	76.79	83.93	56	13	0	170	3	637	692	1e-22	95.9
	gi|469924049|emb|CCL97781.2|	53.57	71.43	56	26	0	170	3	8	63	1e-15	72.8
	gi|392718245|gb|AFM82591.1|	55.36	75	56	25	0	170	3	575	630	1e-15	75.9
	gi|56266245|emb|CAE81279.1|	55.36	73.21	56	25	0	170	3	546	601	2e-15	75.1
	gi|9627249|ref|NP_041734.1|;gi|347871|gb|AAA03171.1|	55.36	73.21	56	25	0	170	3	542	597	2e-15	75.1
	gi|48686545|emb|CAD59232.1|	55.36	73.21	56	25	0	170	3	542	597	2e-15	75.1
	gi|56266239|emb|CAE76628.1|	53.57	75	56	26	0	170	3	547	602	3e-15	74.3
	gi|56266252|emb|CAE81285.1|	53.57	73.21	56	26	0	170	3	470	525	5e-15	73.9
	gi|544395672|ref|YP_008567619.1|;gi|540357465|gb|AGV08293.1|	53.57	69.64	56	26	0	170	3	648	703	9e-15	73.2
	gi|56266281|emb|CAG70342.1|	53.57	73.21	56	26	0	170	3	573	628	1e-14	73.2
	gi|386522854|ref|YP_006273075.1|;gi|333493962|gb|AEF56561.1|	51.79	69.64	56	27	0	170	3	568	623	4e-14	71.6
	gi|198385725|gb|ACH86211.1|	48.21	67.86	56	29	0	170	3	189	244	2e-13	69.3
	gi|586929338|ref|YP_009002585.1|;gi|584388573|gb|AHI90954.1|	48.21	73.21	56	29	0	170	3	592	647	2e-13	69.3
	gi|182239993|gb|ACB87156.1|	48.21	67.86	56	29	0	170	3	673	728	3e-13	68.9
	gi|190360813|gb|ACE76858.1|	48.21	67.86	56	29	0	170	3	665	720	4e-13	68.6
	gi|190360820|gb|ACE76864.1|	48.21	67.86	56	29	0	170	3	666	721	4e-13	68.6
	gi|182239960|gb|ACB87150.1|	48.21	67.86	56	29	0	170	3	673	728	7e-13	67.8
	gi|575471125|gb|AHG94942.1|	53.57	71.43	56	26	0	170	3	157	212	9e-13	67.4
	gi|18450271|ref|NP_569153.1|;gi|16416939|gb|AAL18495.1|AF347695_3	46.43	67.86	56	30	0	170	3	681	736	2e-12	66.2
	gi|113901276|gb|ABI47986.1|	53.57	67.86	56	26	0	170	3	680	735	3e-12	65.9
	gi|125860394|ref|YP_001036293.1|;gi|113901272|gb|ABI47983.1|	53.57	67.86	56	26	0	170	3	680	735	3e-12	66.2
	gi|27228721|ref|NP_758808.1|;gi|25814833|gb|AAN75640.1|AF357836_3	55.36	69.64	56	25	0	170	3	481	536	6e-12	65.1
	gi|353453401|gb|AER00544.1|	44.64	66.07	56	31	0	170	3	673	728	1e-11	64.3
	gi|96980851|ref|YP_610965.1|;gi|92430216|gb|ABE77344.1|	50	73.21	56	28	0	170	3	604	659	2e-11	63.9
	gi|148839272|ref|YP_001293182.1|;gi|148645292|gb|ABR01170.1|	48.21	71.43	56	29	0	170	3	602	657	2e-11	63.5
	gi|353453394|gb|AER00538.1|	44.64	66.07	56	30	1	170	3	681	735	2e-10	60.8
	gi|563580451|gb|AHB61260.1|	46.43	66.07	56	30	0	170	3	624	679	2e-09	58.2
	gi|259120464|ref|YP_003208050.1|;gi|258547408|gb|ACV74337.1|	44.64	69.64	56	31	0	170	3	687	742	5e-09	56.6
	gi|500998681|ref|YP_004732983.2|;gi|344345640|gb|AEI98823.2|	42.86	62.5	56	32	0	170	3	661	716	1e-08	55.5
	gi|332308946|ref|YP_004442833.1|;gi|331029463|gb|AEC49884.1|	49.06	62.26	53	27	0	161	3	497	549	3e-08	54.3
	gi|394743641|ref|YP_006495799.1|;gi|392856295|gb|AFM84639.1|	45.28	66.04	53	29	0	170	12	641	693	3e-08	54.3
	gi|332308937|ref|YP_004442827.1|;gi|331029454|gb|AEC49877.1|	48.08	65.38	52	27	0	158	3	505	556	3e-08	54.3
	gi|332273799|gb|AEE39279.1|	45.28	66.04	53	29	0	170	12	641	693	3e-08	54.3
	gi|332273787|gb|AEE39270.1|	45.28	66.04	53	29	0	170	12	641	693	3e-08	54.3
	gi|332273795|gb|AEE39276.1|	45.28	66.04	53	29	0	170	12	641	693	3e-08	54.3
	gi|332273791|gb|AEE39273.1|	45.28	66.04	53	29	0	170	12	641	693	3e-08	54.3
	gi|332308942|ref|YP_004442830.1|;gi|331029459|gb|AEC49881.1|	47.17	64.15	53	28	0	161	3	495	547	7e-08	53.1
	gi|194871990|ref|YP_002117531.1|;gi|194399161|gb|ACF60613.1|	43.75	64.58	48	27	0	146	3	590	637	5e-07	50.4
	gi|44889953|gb|AAS48494.1|	50	63.64	44	22	0	134	3	8	51	1e-06	46.6
	gi|332308950|ref|YP_004442836.1|;gi|331029467|gb|AEC49887.1|	45.83	62.5	48	26	0	146	3	493	540	2e-06	48.5
	gi|595763753|gb|AHM92963.1|	45.83	62.5	48	26	0	146	3	495	542	2e-06	48.5
	gi|595763749|gb|AHM92960.1|	42.86	57.14	56	30	1	170	3	514	567	3e-06	48.5
	gi|65362561|ref|YP_233110.1|;gi|53830363|gb|AAU95075.1|	42.86	57.14	56	30	1	170	3	514	567	3e-06	48.5
	gi|95020641|ref|YP_605811.1|;gi|68566426|gb|AAY99427.1|	42.86	57.14	56	30	1	170	3	516	569	3e-06	48.5
	gi|62327617|ref|YP_224289.1|;gi|58618162|gb|AAW80648.1|	43.75	62.5	48	27	0	146	3	523	570	5e-06	47.8
	gi|595763745|gb|AHM92957.1|	43.75	62.5	48	27	0	146	3	523	570	5e-06	47.8
	gi|65372050|ref|YP_233107.1|;gi|40457271|gb|AAR86692.1|	41.67	62.5	48	28	0	146	3	504	551	5e-06	47.8
	gi|595763737|gb|AHM92951.1|	41.67	62.5	48	28	0	146	3	504	551	5e-06	47.8
	gi|332308954|ref|YP_004442839.1|;gi|331029471|gb|AEC49890.1|	41.07	57.14	56	31	1	170	3	503	556	6e-06	47.4
	gi|595763741|gb|AHM92954.1|	41.07	57.14	56	31	1	170	3	503	556	6e-06	47.4
	gi|319656531|gb|ADV58682.1|	41.07	57.14	56	31	1	170	3	503	556	6e-06	47.4
	gi|18450261|ref|NP_569150.1|;gi|3183637|emb|CAA05264.1|	45.83	60.42	48	26	0	146	3	496	543	8e-06	47
	gi|595763733|gb|AHM92948.1|	45.83	60.42	48	26	0	146	3	496	543	8e-06	47
	gi|384403237|gb|AFH88829.1|	45.83	60.42	48	26	0	146	3	496	543	9e-06	47
	gi|384403233|gb|AFH88826.1|	45.83	60.42	48	26	0	146	3	496	543	9e-06	47
	gi|91214364|gb|ABE27943.1|	45.83	60.42	48	26	0	146	3	496	543	9e-06	47
	gi|113120256|gb|ABI30268.1|	45.83	60.42	48	26	0	146	3	496	543	9e-06	47
	gi|268321244|gb|ACZ02408.1|	41.67	62.5	48	28	0	146	3	499	546	1e-05	46.6
	gi|268321248|gb|ACZ02411.1|	41.67	62.5	48	28	0	146	3	498	545	1e-05	46.6
	gi|311788791|ref|YP_003987465.1|;gi|307716263|gb|ADN88182.1|	41.67	58.33	48	28	0	146	3	577	624	2e-05	45.8
	gi|9625567|ref|NP_039820.1|;gi|130594|sp|P19199.2|POL_COYMV;gi|59050|emb|CAA37110.1|	39.58	60.42	48	29	0	146	3	640	687	4e-05	45.1
	gi|262392380|ref|YP_003284237.1|;gi|240114281|gb|ACS44708.1|	45.45	63.64	44	24	0	134	3	499	542	6e-05	44.7
	gi|213496080|ref|YP_002321513.1|;gi|154354401|gb|ABS76283.1|	36.54	59.62	52	33	0	158	3	881	932	0.0001	43.9
	gi|5596673|emb|CAA64272.1|;gi|5596675|emb|CAA64273.1|	72.73	90.91	22	6	0	68	3	1	22	0.0002	42.4
	gi|359367498|gb|AEV42076.1|	44.44	62.22	45	24	1	134	3	477	521	0.0007	41.2
	gi|27819380|ref|NP_777317.1|;gi|27802651|gb|AAO21220.1|	37.5	58.33	48	30	0	146	3	521	568	0.004	38.9
	gi|94972342|ref|YP_595725.1|;gi|294839|gb|AAA47454.1|	33.96	56.6	53	35	0	161	3	489	541	0.005	38.9
	gi|397135985|gb|AFO11489.1|	33.96	56.6	53	35	0	161	3	483	535	0.005	38.9
	gi|332304384|ref|YP_004442824.1|;gi|331029450|gb|AEC49874.1|	39.58	56.25	48	29	0	146	3	492	539	0.005	38.9
	gi|15029536|ref|NP_149413.1|;gi|15027125|emb|CAC44907.1|	38.64	59.09	44	27	0	134	3	509	552	0.016	37.4
	gi|397135981|gb|AFO11486.1|	38.64	59.09	44	27	0	134	3	506	549	0.016	37.4
	gi|397135993|gb|AFO11495.1|	38.64	59.09	44	27	0	134	3	520	563	0.016	37.4
	gi|397135989|gb|AFO11492.1|	38.64	59.09	44	27	0	134	3	501	544	0.017	37
	gi|5596671|emb|CAA64271.1|	38.89	61.11	36	22	0	170	63	395	430	2.1	30.4
	gi|13399082|emb|CAA64270.1|	38.89	61.11	36	22	0	170	63	395	430	2.1	30.4
	gi|57547619|tpd|FAA00006.1|	58.82	76.47	17	7	0	65	15	574	590	8.6	28.5
	gi|343315249|gb|AEM17148.1|	36.36	60.61	33	21	0	105	7	502	534	8.7	28.5
	gi|57547623|tpd|FAA00009.1|	58.82	76.47	17	7	0	65	15	581	597	9	28.5
	gi|57547627|tpd|FAA00012.1|	58.82	76.47	17	7	0	65	15	581	597	9.5	28.5
# RID: TE5G0SV6014
# 2 hits found
query id (sequence)	subject ids	% identity	% positives	alignment length	mismatches	gap opens	q. start	q. end	s. start	s. end	E-value	Max score
NODE_1497_length_44_cov_2.000000 (GGAGGACAGCTTATGAGGATGAATACAAGACTCTAGTAGGCAGAGCAGAGGGGAGACTGGGAAC)	gi|336125401|ref|YP_004581512.1|;gi|224566902|gb|ACN56745.1|	80	95	20	4	0	3	62	702	721	0.002	38.1
	gi|238563977|ref|YP_002916056.1|;gi|237846579|gb|ACN56750.1|	70	85	20	6	0	3	62	689	708	0.072	33.9
# RID: TE5G0SV6014
# 65 hits found
query id (sequence)	subject ids	% identity	% positives	alignment length	mismatches	gap opens	q. start	q. end	s. start	s. end	E-value	Max score
NODE_880_length_95_cov_3.000000 (CAGCTTATGAAGAAGAGTACAGGACTCTTGTAGGACGAGCAGAAGGAAGACTGGGAACACAGAACGTTATTTCCCAGGTCAGAAAGGTCCTTACCCTGAGTGATCCTGTCCAAGG)	gi|336125401|ref|YP_004581512.1|;gi|224566902|gb|ACN56745.1|	80.56	100	36	7	0	6	113	705	740	5e-13	67
	gi|238563977|ref|YP_002916056.1|;gi|237846579|gb|ACN56750.1|	75	94.44	36	9	0	6	113	692	727	1e-11	62.8
	gi|56266281|emb|CAG70342.1|	55.88	82.35	34	15	0	6	107	628	661	5e-06	47
	gi|56266252|emb|CAE81285.1|	52.94	82.35	34	16	0	6	107	525	558	7e-06	46.6
	gi|198385725|gb|ACH86211.1|	54.29	74.29	35	16	0	3	107	243	277	8e-06	46.2
	gi|392718245|gb|AFM82591.1|	55.88	79.41	34	15	0	6	107	630	663	9e-06	46.2
	gi|182239993|gb|ACB87156.1|	54.29	74.29	35	16	0	3	107	727	761	9e-06	46.2
	gi|469924049|emb|CCL97781.2|	48.57	77.14	35	18	0	3	107	62	96	9e-06	45.1
	gi|56266245|emb|CAE81279.1|	52.94	82.35	34	16	0	6	107	601	634	1e-05	46.2
	gi|18450271|ref|NP_569153.1|;gi|16416939|gb|AAL18495.1|AF347695_3	54.29	74.29	35	16	0	3	107	735	769	1e-05	46.2
	gi|182239960|gb|ACB87150.1|	54.29	74.29	35	16	0	3	107	727	761	1e-05	46.2
	gi|56266239|emb|CAE76628.1|	52.94	82.35	34	16	0	6	107	602	635	1e-05	45.8
	gi|190360813|gb|ACE76858.1|	54.29	74.29	35	16	0	3	107	719	753	1e-05	45.8
	gi|353453401|gb|AER00544.1|	54.29	74.29	35	16	0	3	107	727	761	1e-05	45.8
	gi|48686545|emb|CAD59232.1|	52.94	82.35	34	16	0	6	107	597	630	1e-05	45.8
	gi|190360820|gb|ACE76864.1|	54.29	74.29	35	16	0	3	107	720	754	1e-05	45.8
	gi|386522854|ref|YP_006273075.1|;gi|333493962|gb|AEF56561.1|	55.56	69.44	36	16	0	6	113	623	658	1e-05	45.8
	gi|9627249|ref|NP_041734.1|;gi|347871|gb|AAA03171.1|	50	82.35	34	17	0	6	107	597	630	2e-05	45.4
	gi|575471125|gb|AHG94942.1|	51.43	71.43	35	17	0	3	107	211	245	2e-05	45.4
	gi|125860394|ref|YP_001036293.1|;gi|113901272|gb|ABI47983.1|	44.44	72.22	36	20	0	6	113	735	770	4e-05	44.3
	gi|113901276|gb|ABI47986.1|	44.44	72.22	36	20	0	6	113	735	770	4e-05	43.9
	gi|544395672|ref|YP_008567619.1|;gi|540357465|gb|AGV08293.1|	47.06	76.47	34	18	0	6	107	703	736	5e-05	43.9
	gi|5596673|emb|CAA64272.1|;gi|5596675|emb|CAA64273.1|	51.43	71.43	35	17	0	3	107	21	55	6e-05	43.5
	gi|356467135|gb|AET09699.1|	56.25	75	32	14	0	12	107	1	32	8e-05	42
	gi|353453394|gb|AER00538.1|	51.43	71.43	35	17	0	3	107	734	768	9e-05	43.1
	gi|586929338|ref|YP_009002585.1|;gi|584388573|gb|AHI90954.1|	52.94	76.47	34	16	0	6	107	647	680	0.0001	43.1
	gi|194871990|ref|YP_002117531.1|;gi|194399161|gb|ACF60613.1|	51.35	67.57	37	18	0	3	113	636	672	0.0003	41.6
	gi|311788791|ref|YP_003987465.1|;gi|307716263|gb|ADN88182.1|	52.94	70.59	34	16	0	6	107	624	657	0.0006	40.8
	gi|62327617|ref|YP_224289.1|;gi|58618162|gb|AAW80648.1|	47.06	67.65	34	18	0	6	107	570	603	0.004	38.5
	gi|595763745|gb|AHM92957.1|	47.06	67.65	34	18	0	6	107	570	603	0.004	38.5
	gi|96980851|ref|YP_610965.1|;gi|92430216|gb|ABE77344.1|	45.95	72.97	37	17	1	3	113	658	691	0.005	38.1
	gi|148839272|ref|YP_001293182.1|;gi|148645292|gb|ABR01170.1|	45.95	72.97	37	17	1	3	113	656	689	0.005	38.1
	gi|44889953|gb|AAS48494.1|	44.12	64.71	34	19	0	6	107	51	84	0.014	35.4
	gi|332308942|ref|YP_004442830.1|;gi|331029459|gb|AEC49881.1|	48.65	62.16	37	19	0	3	113	546	582	0.034	35.4
	gi|113120256|gb|ABI30268.1|	44.12	64.71	34	19	0	6	107	543	576	0.056	35
	gi|384403233|gb|AFH88826.1|	44.12	64.71	34	19	0	6	107	543	576	0.056	35
	gi|91214364|gb|ABE27943.1|	44.12	64.71	34	19	0	6	107	543	576	0.056	35
	gi|595763733|gb|AHM92948.1|	44.12	64.71	34	19	0	6	107	543	576	0.057	35
	gi|18450261|ref|NP_569150.1|;gi|3183637|emb|CAA05264.1|	44.12	64.71	34	19	0	6	107	543	576	0.058	35
	gi|384403237|gb|AFH88829.1|	44.12	64.71	34	19	0	6	107	543	576	0.058	34.7
	gi|268321248|gb|ACZ02411.1|	44.12	64.71	34	19	0	6	107	545	578	0.1	34.3
	gi|268321244|gb|ACZ02408.1|	44.12	64.71	34	19	0	6	107	546	579	0.1	34.3
	gi|332308937|ref|YP_004442827.1|;gi|331029454|gb|AEC49877.1|	45.95	62.16	37	20	0	3	113	555	591	0.11	33.9
	gi|595763753|gb|AHM92963.1|	44.12	64.71	34	19	0	6	107	542	575	0.11	33.9
	gi|332308950|ref|YP_004442836.1|;gi|331029467|gb|AEC49887.1|	44.12	64.71	34	19	0	6	107	540	573	0.11	33.9
	gi|332308946|ref|YP_004442833.1|;gi|331029463|gb|AEC49884.1|	47.22	61.11	36	19	0	6	113	549	584	0.12	33.9
	gi|262392380|ref|YP_003284237.1|;gi|240114281|gb|ACS44708.1|	42.86	62.86	35	20	0	3	107	541	575	0.19	33.5
	gi|27228721|ref|NP_758808.1|;gi|25814833|gb|AAN75640.1|AF357836_3	44.44	63.89	36	17	1	6	113	536	568	0.38	32.3
	gi|332304384|ref|YP_004442824.1|;gi|331029450|gb|AEC49874.1|	38.24	64.71	34	21	0	6	107	539	572	0.55	32
	gi|37681471|gb|AAO73353.1|	57.89	78.95	19	8	0	57	113	5	23	1.4	29.6
	gi|9625567|ref|NP_039820.1|;gi|130594|sp|P19199.2|POL_COYMV;gi|59050|emb|CAA37110.1|	37.14	62.86	35	22	0	6	110	687	721	1.4	30.8
	gi|37681477|gb|AAO73351.1|	57.89	78.95	19	8	0	57	113	5	23	1.4	29.6
	gi|37681475|gb|AAO73350.1|	57.89	78.95	19	8	0	57	113	5	23	1.4	29.6
	gi|595763741|gb|AHM92954.1|	35.29	58.82	34	22	0	6	107	556	589	1.5	30.4
	gi|332308954|ref|YP_004442839.1|;gi|331029471|gb|AEC49890.1|	35.29	58.82	34	22	0	6	107	556	589	1.5	30.4
	gi|37681464|gb|AAO73352.1|	57.89	78.95	19	8	0	57	113	5	23	1.5	29.6
	gi|37681473|gb|AAO73349.1|	57.89	78.95	19	8	0	57	113	5	23	1.5	29.6
	gi|65372050|ref|YP_233107.1|;gi|40457271|gb|AAR86692.1|	38.24	58.82	34	21	0	6	107	551	584	1.7	30.4
	gi|595763737|gb|AHM92951.1|	38.24	58.82	34	21	0	6	107	551	584	1.7	30.4
	gi|259120464|ref|YP_003208050.1|;gi|258547408|gb|ACV74337.1|	47.06	61.76	34	15	1	6	107	742	772	1.8	30.4
	gi|595763749|gb|AHM92960.1|	35.29	58.82	34	22	0	6	107	567	600	1.9	30.4
	gi|65362561|ref|YP_233110.1|;gi|53830363|gb|AAU95075.1|	35.29	58.82	34	22	0	6	107	567	600	1.9	30.4
	gi|95020641|ref|YP_605811.1|;gi|68566426|gb|AAY99427.1|	35.29	58.82	34	22	0	6	107	569	602	1.9	30.4
	gi|359367498|gb|AEV42076.1|	41.18	55.88	34	20	0	6	107	521	554	2	30
	gi|319656531|gb|ADV58682.1|	32.35	58.82	34	23	0	6	107	556	589	6.7	28.5
# RID: TE5G0SV6014
# 100 hits found
query id (sequence)	subject ids	% identity	% positives	alignment length	mismatches	gap opens	q. start	q. end	s. start	s. end	E-value	Max score
NODE_69_length_220_cov_2.450000 (ATCCTGTCCAAGGATCAACAACTATTCAGGACCAAGCCTACAGAGATCTTGAGCGCCTGCAGTGTAACGACGTTAAGGACATGGTCAAGTTCCTTAACGACTATATGCGCATAGCCACCCGTACTGGGAGGTTATTCATTGGACCTGAGCTTTCTGAGAAGCTCTGGATAAAGATGCCCGGCGACTTAGGCTACAAGATGAAGGAAGAATTCGACAAAGCCTACCCCGGAGCAAACATTG)	gi|336125401|ref|YP_004581512.1|;gi|224566902|gb|ACN56745.1|	84.81	94.94	79	12	0	3	239	738	816	1e-40	148
	gi|238563977|ref|YP_002916056.1|;gi|237846579|gb|ACN56750.1|	84.81	93.67	79	12	0	3	239	725	803	7e-40	145
	gi|356467135|gb|AET09699.1|	65.79	86.84	76	26	0	3	230	32	107	3e-33	120
	gi|198385725|gb|ACH86211.1|	65.79	86.84	76	26	0	3	230	277	352	7e-31	120
	gi|182239993|gb|ACB87156.1|	65.79	86.84	76	26	0	3	230	761	836	9e-31	120
	gi|182239960|gb|ACB87150.1|	65.79	86.84	76	26	0	3	230	761	836	9e-31	120
	gi|353453394|gb|AER00538.1|	65.79	86.84	76	26	0	3	230	768	843	1e-30	120
	gi|469924049|emb|CCL97781.2|	66.22	85.14	74	25	0	3	224	96	169	1e-30	115
	gi|18450271|ref|NP_569153.1|;gi|16416939|gb|AAL18495.1|AF347695_3	65.79	86.84	76	26	0	3	230	769	844	1e-30	120
	gi|190360820|gb|ACE76864.1|	65.79	86.84	76	26	0	3	230	754	829	1e-30	120
	gi|190360813|gb|ACE76858.1|	65.79	85.53	76	26	0	3	230	753	828	3e-30	119
	gi|353453401|gb|AER00544.1|	65.79	86.84	76	26	0	3	230	761	836	4e-30	118
	gi|392718245|gb|AFM82591.1|	63.29	81.01	79	29	0	3	239	663	741	4e-29	115
	gi|9627249|ref|NP_041734.1|;gi|347871|gb|AAA03171.1|	63.29	81.01	79	29	0	3	239	630	708	4e-29	115
	gi|386522854|ref|YP_006273075.1|;gi|333493962|gb|AEF56561.1|	64.94	81.82	77	27	0	3	233	656	732	5e-29	115
	gi|48686545|emb|CAD59232.1|	63.29	81.01	79	29	0	3	239	630	708	5e-29	115
	gi|56266281|emb|CAG70342.1|	63.29	79.75	79	29	0	3	239	661	739	6e-29	115
	gi|544395672|ref|YP_008567619.1|;gi|540357465|gb|AGV08293.1|	63.16	84.21	76	28	0	3	230	736	811	2e-28	114
	gi|56266239|emb|CAE76628.1|	63.29	79.75	79	29	0	3	239	635	713	2e-28	113
	gi|56266245|emb|CAE81279.1|	63.29	79.75	79	29	0	3	239	634	712	2e-28	113
	gi|56266252|emb|CAE81285.1|	63.29	79.75	79	29	0	3	239	558	636	2e-28	113
	gi|125860394|ref|YP_001036293.1|;gi|113901272|gb|ABI47983.1|	60.76	78.48	79	31	0	3	239	768	846	3e-28	113
	gi|5596673|emb|CAA64272.1|;gi|5596675|emb|CAA64273.1|	58.23	81.01	79	33	0	3	239	55	133	6e-28	110
	gi|113901276|gb|ABI47986.1|	59.49	77.22	79	32	0	3	239	768	846	1e-27	111
	gi|575471125|gb|AHG94942.1|	59.49	81.01	79	32	0	3	239	245	323	1e-27	111
	gi|586929338|ref|YP_009002585.1|;gi|584388573|gb|AHI90954.1|	58.23	77.22	79	33	0	3	239	680	758	5e-27	109
	gi|37681475|gb|AAO73350.1|	53.16	73.42	79	37	0	3	239	21	99	2e-23	94
	gi|37681464|gb|AAO73352.1|	50.63	72.15	79	39	0	3	239	21	99	4e-22	90.5
	gi|37681477|gb|AAO73351.1|	50.63	72.15	79	39	0	3	239	21	99	7e-22	90.1
	gi|37681471|gb|AAO73353.1|	51.9	72.15	79	38	0	3	239	21	99	2e-21	89
	gi|37681473|gb|AAO73349.1|	50.63	72.15	79	39	0	3	239	21	99	3e-21	88.2
	gi|27228721|ref|NP_758808.1|;gi|25814833|gb|AAN75640.1|AF357836_3	49.37	72.15	79	40	0	3	239	566	644	3e-19	87.4
	gi|148839272|ref|YP_001293182.1|;gi|148645292|gb|ABR01170.1|	46.84	70.89	79	42	0	3	239	687	765	5e-19	86.7
	gi|96980851|ref|YP_610965.1|;gi|92430216|gb|ABE77344.1|	46.84	70.89	79	42	0	3	239	689	767	5e-19	86.7
	gi|500998681|ref|YP_004732983.2|;gi|344345640|gb|AEI98823.2|	46.05	75	76	41	0	3	230	746	821	4e-18	84
	gi|259120464|ref|YP_003208050.1|;gi|258547408|gb|ACV74337.1|	46.84	72.15	79	42	0	3	239	772	850	4e-18	84
	gi|563580451|gb|AHB61260.1|	45.57	69.62	79	43	0	3	239	709	787	2e-17	82.4
	gi|164416242|gb|ABY53447.1|	42.25	74.65	71	41	0	27	239	7	77	1e-16	74.7
	gi|332273799|gb|AEE39279.1|	41.77	68.35	79	46	0	3	239	726	804	6e-14	72
	gi|332273791|gb|AEE39273.1|	41.77	68.35	79	46	0	3	239	726	804	6e-14	72
	gi|394743641|ref|YP_006495799.1|;gi|392856295|gb|AFM84639.1|	41.77	68.35	79	46	0	3	239	726	804	6e-14	72
	gi|332273795|gb|AEE39276.1|	41.77	68.35	79	46	0	3	239	726	804	6e-14	72
	gi|332273787|gb|AEE39270.1|	41.77	68.35	79	46	0	3	239	726	804	6e-14	72
	gi|332308946|ref|YP_004442833.1|;gi|331029463|gb|AEC49884.1|	35.8	67.9	81	50	1	3	239	582	662	3e-13	70.1
	gi|332308942|ref|YP_004442830.1|;gi|331029459|gb|AEC49881.1|	37.04	62.96	81	49	1	3	239	580	660	2e-12	67.4
	gi|397135985|gb|AFO11489.1|	37.97	64.56	79	47	1	3	233	568	646	3e-12	67
	gi|94972342|ref|YP_595725.1|;gi|294839|gb|AAA47454.1|	37.97	64.56	79	47	1	3	233	574	652	3e-12	66.6
	gi|262392380|ref|YP_003284237.1|;gi|240114281|gb|ACS44708.1|	34.57	62.96	81	51	1	3	239	575	655	8e-12	65.9
	gi|95020641|ref|YP_605811.1|;gi|68566426|gb|AAY99427.1|	37.04	62.96	81	49	1	3	239	602	682	1e-11	65.1
	gi|213496080|ref|YP_002321513.1|;gi|154354401|gb|ABS76283.1|	36.49	67.57	74	47	0	3	224	962	1035	1e-11	65.1
	gi|62327617|ref|YP_224289.1|;gi|58618162|gb|AAW80648.1|	34.57	62.96	81	51	1	3	239	603	683	2e-11	64.7
	gi|595763745|gb|AHM92957.1|	34.57	62.96	81	51	1	3	239	603	683	2e-11	64.7
	gi|44889953|gb|AAS48494.1|	33.33	62.96	81	52	1	3	239	84	164	3e-11	60.8
	gi|595763737|gb|AHM92951.1|	34.57	65.43	81	51	1	3	239	584	664	7e-11	62.8
	gi|65372050|ref|YP_233107.1|;gi|40457271|gb|AAR86692.1|	34.57	65.43	81	51	1	3	239	584	664	8e-11	62.8
	gi|595763753|gb|AHM92963.1|	34.57	62.96	81	51	1	3	239	575	655	2e-10	62
	gi|595763749|gb|AHM92960.1|	34.57	62.96	81	51	1	3	239	600	680	2e-10	61.6
	gi|65362561|ref|YP_233110.1|;gi|53830363|gb|AAU95075.1|	34.57	62.96	81	51	1	3	239	600	680	2e-10	61.6
	gi|91214364|gb|ABE27943.1|	34.57	64.2	81	51	1	3	239	576	656	2e-10	61.6
	gi|332308950|ref|YP_004442836.1|;gi|331029467|gb|AEC49887.1|	34.57	62.96	81	51	1	3	239	573	653	2e-10	61.2
	gi|397135993|gb|AFO11495.1|	35.9	61.54	78	48	1	3	230	596	673	3e-10	61.2
	gi|15029536|ref|NP_149413.1|;gi|15027125|emb|CAC44907.1|	35.9	61.54	78	48	1	3	230	585	662	3e-10	61.2
	gi|397135997|gb|AFO11498.1|	35.9	61.54	78	48	1	3	230	583	660	3e-10	61.2
	gi|268321244|gb|ACZ02408.1|	33.33	61.73	81	52	1	3	239	579	659	3e-10	61.2
	gi|268321248|gb|ACZ02411.1|	33.33	61.73	81	52	1	3	239	578	658	3e-10	61.2
	gi|397135989|gb|AFO11492.1|	35.9	61.54	78	48	1	3	230	577	654	4e-10	60.8
	gi|384403237|gb|AFH88829.1|	33.33	62.96	81	52	1	3	239	576	656	5e-10	60.5
	gi|384403233|gb|AFH88826.1|	33.33	62.96	81	52	1	3	239	576	656	5e-10	60.5
	gi|332304384|ref|YP_004442824.1|;gi|331029450|gb|AEC49874.1|	33.33	61.73	81	52	1	3	239	572	652	5e-10	60.5
	gi|113120256|gb|ABI30268.1|	33.33	62.96	81	52	1	3	239	576	656	5e-10	60.5
	gi|18450261|ref|NP_569150.1|;gi|3183637|emb|CAA05264.1|	33.33	62.96	81	52	1	3	239	576	656	5e-10	60.5
	gi|595763733|gb|AHM92948.1|	33.33	62.96	81	52	1	3	239	576	656	5e-10	60.5
	gi|595763741|gb|AHM92954.1|	33.33	61.73	81	52	1	3	239	589	669	6e-10	60.5
	gi|332308954|ref|YP_004442839.1|;gi|331029471|gb|AEC49890.1|	33.33	61.73	81	52	1	3	239	589	669	6e-10	60.5
	gi|319656531|gb|ADV58682.1|	33.33	61.73	81	52	1	3	239	589	669	6e-10	60.1
	gi|332308937|ref|YP_004442827.1|;gi|331029454|gb|AEC49877.1|	30.86	61.73	81	54	1	3	239	589	669	6e-10	60.1
	gi|194871990|ref|YP_002117531.1|;gi|194399161|gb|ACF60613.1|	33.33	61.73	81	52	1	3	239	670	750	8e-10	60.1
	gi|311788791|ref|YP_003987465.1|;gi|307716263|gb|ADN88182.1|	33.33	61.73	81	52	1	3	239	657	737	1e-09	59.7
	gi|27819380|ref|NP_777317.1|;gi|27802651|gb|AAO21220.1|	30.86	61.73	81	54	1	3	239	601	681	6e-09	57.4
	gi|397135981|gb|AFO11486.1|	34.18	58.23	79	50	1	3	233	582	660	6e-09	57.4
	gi|9625567|ref|NP_039820.1|;gi|130594|sp|P19199.2|POL_COYMV;gi|59050|emb|CAA37110.1|	31.71	60.98	82	53	1	3	239	720	801	1e-08	56.2
	gi|440922554|gb|AGC25938.1|	32.43	63.51	74	49	1	3	224	194	266	5e-07	50.1
	gi|440922552|gb|AGC25937.1|	32.93	59.76	82	51	2	3	239	330	410	2e-06	50.1
	gi|359367498|gb|AEV42076.1|	29.11	55.7	79	52	1	3	239	554	628	0.0002	43.9
	gi|57547619|tpd|FAA00006.1|	30.38	51.9	79	54	1	3	239	624	701	0.021	37.4
	gi|57547627|tpd|FAA00012.1|	30.38	51.9	79	54	1	3	239	631	708	0.026	37
	gi|57547623|tpd|FAA00009.1|	30.38	51.9	79	54	1	3	239	631	708	0.027	37
	gi|222624|dbj|BAA00036.1|;gi|334976|gb|AAA69579.1|	40.54	51.35	37	22	0	129	239	277	313	5.9	29.6
	gi|60900|emb|CAA27272.1|	40.54	51.35	37	22	0	129	239	209	245	5.9	29.6
	gi|1493793|gb|AAB06201.1|;gi|1496010|gb|AAB06283.1|	40.54	51.35	37	22	0	129	239	457	493	6.5	29.6
	gi|334957|gb|AAB06295.1|;gi|1493788|gb|AAB06289.1|	40.54	51.35	37	22	0	129	239	457	493	6.5	29.6
	gi|22212522|dbj|BAC07512.1|	40.54	51.35	37	22	0	129	239	457	493	6.5	29.6
	gi|2789459|dbj|BAA24401.1|	40.54	51.35	37	22	0	129	239	457	493	6.5	29.6
	gi|133613|sp|P06447.1|L_SENDZ;gi|60901|emb|CAA27273.1|	40.54	51.35	37	22	0	129	239	457	493	6.5	29.6
	gi|60393880|sp|P06829.2|L_SENDE	40.54	51.35	37	22	0	129	239	457	493	6.5	29.6
	gi|56378315|dbj|BAD74230.1|;gi|152002465|dbj|BAF73490.1|	40.54	51.35	37	22	0	129	239	457	493	6.5	29.6
	gi|56378308|dbj|BAD74224.1|	40.54	51.35	37	22	0	129	239	457	493	6.5	29.6
	gi|32490440|dbj|BAC79140.1|	40.54	51.35	37	22	0	129	239	457	493	6.5	29.6
	gi|32490431|dbj|BAC79132.1|	40.54	51.35	37	22	0	129	239	457	493	6.5	29.6
	gi|32490449|dbj|BAC79148.1|	40.54	51.35	37	22	0	129	239	457	493	6.5	29.6
# RID: TE5G0SV6014
# 43 hits found
query id (sequence)	subject ids	% identity	% positives	alignment length	mismatches	gap opens	q. start	q. end	s. start	s. end	E-value	Max score
NODE_881_length_63_cov_3.000000 (GCTGTCATACCGCGAATTATGTTCGCATATAAATACCTGGAAGCGAGATGCAAGGAAGCTGCTTTCGCTAGAAGTCGAACTTG)	gi|336125401|ref|YP_004581512.1|;gi|224566902|gb|ACN56745.1|	88	92	25	3	0	1	75	817	841	3e-07	49.7
	gi|238563977|ref|YP_002916056.1|;gi|237846579|gb|ACN56750.1|	84	88	25	4	0	1	75	804	828	2e-06	47.8
	gi|544395672|ref|YP_008567619.1|;gi|540357465|gb|AGV08293.1|	72	84	25	7	0	1	75	815	839	3e-05	44.3
	gi|356467135|gb|AET09699.1|	72	80	25	7	0	1	75	111	135	3e-05	42.7
	gi|182239993|gb|ACB87156.1|	72	80	25	7	0	1	75	840	864	4e-05	43.9
	gi|353453394|gb|AER00538.1|	72	80	25	7	0	1	75	847	871	4e-05	43.9
	gi|18450271|ref|NP_569153.1|;gi|16416939|gb|AAL18495.1|AF347695_3	72	80	25	7	0	1	75	848	872	4e-05	43.9
	gi|190360813|gb|ACE76858.1|	72	80	25	7	0	1	75	832	856	4e-05	43.9
	gi|182239960|gb|ACB87150.1|	72	80	25	7	0	1	75	840	864	4e-05	43.5
	gi|190360820|gb|ACE76864.1|	72	80	25	7	0	1	75	833	857	5e-05	43.5
	gi|353453401|gb|AER00544.1|	72	80	25	7	0	1	75	840	864	5e-05	43.5
	gi|56266252|emb|CAE81285.1|	68	80	25	8	0	1	75	637	661	6e-05	43.1
	gi|198385725|gb|ACH86211.1|	72	80	25	7	0	1	75	356	380	6e-05	43.1
	gi|56266239|emb|CAE76628.1|	68	80	25	8	0	1	75	714	738	7e-05	43.1
	gi|392718245|gb|AFM82591.1|	68	80	25	8	0	1	75	742	766	7e-05	43.1
	gi|48686545|emb|CAD59232.1|	68	80	25	8	0	1	75	709	733	7e-05	43.1
	gi|586929338|ref|YP_009002585.1|;gi|584388573|gb|AHI90954.1|	72	76	25	7	0	1	75	759	783	7e-05	43.1
	gi|56266245|emb|CAE81279.1|	68	80	25	8	0	1	75	713	737	7e-05	43.1
	gi|9627249|ref|NP_041734.1|;gi|347871|gb|AAA03171.1|	68	80	25	8	0	1	75	709	733	7e-05	43.1
	gi|56266281|emb|CAG70342.1|	68	80	25	8	0	1	75	740	764	8e-05	42.7
	gi|386522854|ref|YP_006273075.1|;gi|333493962|gb|AEF56561.1|	60	84	25	10	0	1	75	735	759	0.0002	42
	gi|469924049|emb|CCL97781.2|	68	84	25	8	0	1	75	174	198	0.0002	40.8
	gi|575471125|gb|AHG94942.1|	68	72	25	8	0	1	75	324	348	0.0008	40
	gi|5596673|emb|CAA64272.1|;gi|5596675|emb|CAA64273.1|	68	72	25	8	0	1	75	134	158	0.001	39.3
	gi|125860394|ref|YP_001036293.1|;gi|113901272|gb|ABI47983.1|	60	76	25	10	0	1	75	847	871	0.004	37.7
	gi|113901276|gb|ABI47986.1|	60	76	25	10	0	1	75	847	871	0.005	37.7
	gi|27228721|ref|NP_758808.1|;gi|25814833|gb|AAN75640.1|AF357836_3	62.5	70.83	24	9	0	4	75	646	669	0.035	35
	gi|148839272|ref|YP_001293182.1|;gi|148645292|gb|ABR01170.1|	58.33	70.83	24	10	0	1	72	766	789	0.055	34.7
	gi|96980851|ref|YP_610965.1|;gi|92430216|gb|ABE77344.1|	58.33	70.83	24	10	0	1	72	768	791	0.059	34.3
	gi|37681473|gb|AAO73349.1|	62.5	70.83	24	9	0	4	75	101	124	0.15	32.3
	gi|37681475|gb|AAO73350.1|	56	64	25	11	0	1	75	100	124	0.2	32
	gi|37681477|gb|AAO73351.1|	58.33	66.67	24	10	0	4	75	101	124	0.33	31.2
	gi|37681464|gb|AAO73352.1|	58.33	66.67	24	10	0	4	75	101	124	0.42	30.8
	gi|194871990|ref|YP_002117531.1|;gi|194399161|gb|ACF60613.1|	48	68	25	13	0	1	75	751	775	0.5	31.6
	gi|359367498|gb|AEV42076.1|	56	64	25	11	0	1	75	629	653	0.56	31.6
	gi|164416242|gb|ABY53447.1|	50	70.83	24	12	0	1	72	78	101	0.81	29.6
	gi|213496080|ref|YP_002321513.1|;gi|154354401|gb|ABS76283.1|	54.17	58.33	24	11	0	1	72	1040	1063	0.9	30.8
	gi|311788791|ref|YP_003987465.1|;gi|307716263|gb|ADN88182.1|	52	64	25	12	0	1	75	738	762	1.3	30.4
	gi|37681471|gb|AAO73353.1|	54.17	70.83	24	11	0	4	75	101	124	1.4	29.6
	gi|259120464|ref|YP_003208050.1|;gi|258547408|gb|ACV74337.1|	50	66.67	24	12	0	1	72	851	874	3.1	29.3
	gi|62327617|ref|YP_224289.1|;gi|58618162|gb|AAW80648.1|	52	60	25	12	0	1	75	684	708	5.1	28.5
	gi|262392380|ref|YP_003284237.1|;gi|240114281|gb|ACS44708.1|	48	60	25	13	0	1	75	656	680	5.2	28.5
	gi|595763745|gb|AHM92957.1|	52	60	25	12	0	1	75	684	708	5.4	28.5
# RID: TE5G0SV6014
# 104 hits found
query id (sequence)	subject ids	% identity	% positives	alignment length	mismatches	gap opens	q. start	q. end	s. start	s. end	E-value	Max score
NODE_1517_length_147_cov_3.000000 (GCAACTCTTTTGACATTTCTTTTTGGGTTAGGGCAATCCCTGGCGAAATGTCCAATTTCGTCACACAGGTAGCACTTGCAGTGAGACGTCCTTTCCAGATTTTTCCGTCTGTCGATCCTAACATGAGTCTCATGCGGTTTTCCCTTATAGGACCGTGCTTTCCTGGT)	gi|238563977|ref|YP_002916056.1|;gi|237846579|gb|ACN56750.1|	79.63	94.44	54	11	0	164	3	854	907	1e-24	101
	gi|336125401|ref|YP_004581512.1|;gi|224566902|gb|ACN56745.1|	77.78	92.59	54	12	0	164	3	867	920	1e-24	101
	gi|125860394|ref|YP_001036293.1|;gi|113901272|gb|ABI47983.1|	66.67	85.19	54	18	0	164	3	897	950	2e-20	89.7
	gi|113901276|gb|ABI47986.1|	66.67	85.19	54	18	0	164	3	897	950	3e-20	89
	gi|48686545|emb|CAD59232.1|	62.96	83.33	54	20	0	164	3	758	811	4e-19	85.9
	gi|56266252|emb|CAE81285.1|	62.96	83.33	54	20	0	164	3	686	739	4e-19	85.9
	gi|9627249|ref|NP_041734.1|;gi|347871|gb|AAA03171.1|	62.96	83.33	54	20	0	164	3	758	811	4e-19	85.5
	gi|56266245|emb|CAE81279.1|	64.81	83.33	54	19	0	164	3	762	815	5e-19	85.5
	gi|56266239|emb|CAE76628.1|	62.96	83.33	54	20	0	164	3	763	816	7e-19	85.1
	gi|56266281|emb|CAG70342.1|	61.11	83.33	54	21	0	164	3	789	842	2e-18	84
	gi|586929338|ref|YP_009002585.1|;gi|584388573|gb|AHI90954.1|	61.11	81.48	54	21	0	164	3	808	861	2e-18	83.6
	gi|386522854|ref|YP_006273075.1|;gi|333493962|gb|AEF56561.1|	59.26	81.48	54	22	0	164	3	785	838	2e-17	81.3
	gi|544395672|ref|YP_008567619.1|;gi|540357465|gb|AGV08293.1|	59.26	81.48	54	22	0	164	3	864	917	2e-17	80.9
	gi|18450271|ref|NP_569153.1|;gi|16416939|gb|AAL18495.1|AF347695_3	64.81	77.78	54	18	1	164	3	900	952	2e-17	80.9
	gi|353453394|gb|AER00538.1|	64.81	77.78	54	18	1	164	3	899	951	2e-17	80.9
	gi|190360813|gb|ACE76858.1|	64.81	77.78	54	18	1	164	3	884	936	2e-17	80.9
	gi|182239993|gb|ACB87156.1|	64.81	77.78	54	18	1	164	3	892	944	3e-17	80.5
	gi|190360820|gb|ACE76864.1|	64.81	77.78	54	18	1	164	3	885	937	3e-17	80.5
	gi|182239960|gb|ACB87150.1|	64.81	77.78	54	18	1	164	3	892	944	3e-17	80.5
	gi|392718245|gb|AFM82591.1|	61.11	81.48	54	21	0	164	3	791	844	3e-17	80.5
	gi|5596673|emb|CAA64272.1|;gi|5596675|emb|CAA64273.1|	58.18	85.45	55	23	0	167	3	183	237	9e-17	78.2
	gi|575471125|gb|AHG94942.1|	58.18	85.45	55	23	0	167	3	373	427	2e-16	77.8
	gi|198385725|gb|ACH86211.1|	62.96	77.78	54	19	1	164	3	408	460	2e-16	77.8
	gi|353453401|gb|AER00544.1|	62.96	75.93	54	19	1	164	3	892	944	3e-16	77.8
	gi|332308954|ref|YP_004442839.1|;gi|331029471|gb|AEC49890.1|	58.18	80	55	22	1	164	3	723	777	3e-16	77.4
	gi|319656531|gb|ADV58682.1|	58.18	80	55	22	1	164	3	723	777	3e-16	77.4
	gi|311788791|ref|YP_003987465.1|;gi|307716263|gb|ADN88182.1|	59.26	79.63	54	21	1	164	3	788	840	3e-16	77.4
	gi|194871990|ref|YP_002117531.1|;gi|194399161|gb|ACF60613.1|	61.11	79.63	54	20	1	164	3	801	853	6e-16	76.6
	gi|595763749|gb|AHM92960.1|	58.18	80	55	22	1	164	3	734	788	8e-16	76.3
	gi|65362561|ref|YP_233110.1|;gi|53830363|gb|AAU95075.1|	58.18	80	55	22	1	164	3	734	788	8e-16	76.3
	gi|95020641|ref|YP_605811.1|;gi|68566426|gb|AAY99427.1|	56.36	80	55	23	1	164	3	736	790	1e-15	75.9
	gi|359367498|gb|AEV42076.1|	58.18	78.18	55	22	1	164	3	680	734	2e-15	75.1
	gi|356467135|gb|AET09699.1|	64.15	77.36	53	18	1	164	6	163	214	2e-15	71.6
	gi|27228721|ref|NP_758808.1|;gi|25814833|gb|AAN75640.1|AF357836_3	54.72	73.58	53	24	0	164	6	695	747	3e-15	74.3
	gi|27819380|ref|NP_777317.1|;gi|27802651|gb|AAO21220.1|	58.18	76.36	55	22	1	164	3	735	789	4e-15	74.3
	gi|595763741|gb|AHM92954.1|	56.36	78.18	55	23	1	164	3	723	777	5e-15	73.9
	gi|96980851|ref|YP_610965.1|;gi|92430216|gb|ABE77344.1|	52.83	79.25	53	25	0	164	6	819	871	8e-15	73.6
	gi|148839272|ref|YP_001293182.1|;gi|148645292|gb|ABR01170.1|	52.83	79.25	53	25	0	164	6	817	869	8e-15	73.6
	gi|62327617|ref|YP_224289.1|;gi|58618162|gb|AAW80648.1|	57.41	77.78	54	22	1	164	3	734	786	9e-15	73.2
	gi|595763745|gb|AHM92957.1|	57.41	77.78	54	22	1	164	3	734	786	1e-14	73.2
	gi|259120464|ref|YP_003208050.1|;gi|258547408|gb|ACV74337.1|	54.72	77.36	53	24	0	164	6	901	953	2e-14	72
	gi|332308942|ref|YP_004442830.1|;gi|331029459|gb|AEC49881.1|	55.36	75	56	24	1	167	3	710	765	3e-14	71.6
	gi|332308946|ref|YP_004442833.1|;gi|331029463|gb|AEC49884.1|	53.57	75	56	25	1	167	3	712	767	3e-14	71.6
	gi|332308937|ref|YP_004442827.1|;gi|331029454|gb|AEC49877.1|	53.57	75	56	25	1	167	3	719	774	1e-13	70.1
	gi|384403237|gb|AFH88829.1|	54.55	74.55	55	24	1	164	3	708	762	1e-13	69.7
	gi|113120256|gb|ABI30268.1|	54.55	74.55	55	24	1	164	3	708	762	2e-13	69.7
	gi|91214364|gb|ABE27943.1|	54.55	74.55	55	24	1	164	3	708	762	2e-13	69.7
	gi|18450261|ref|NP_569150.1|;gi|3183637|emb|CAA05264.1|	54.55	74.55	55	24	1	164	3	708	762	2e-13	69.3
	gi|595763733|gb|AHM92948.1|	54.55	74.55	55	24	1	164	3	708	762	2e-13	69.3
	gi|384403233|gb|AFH88826.1|	54.55	74.55	55	24	1	164	3	708	762	2e-13	69.3
	gi|268321244|gb|ACZ02408.1|	54.55	76.36	55	24	1	164	3	712	766	2e-13	69.3
	gi|262392380|ref|YP_003284237.1|;gi|240114281|gb|ACS44708.1|	57.41	72.22	54	22	1	164	3	706	758	3e-13	68.6
	gi|268321248|gb|ACZ02411.1|	52.73	76.36	55	25	1	164	3	711	765	3e-13	68.6
	gi|332308950|ref|YP_004442836.1|;gi|331029467|gb|AEC49887.1|	54.55	74.55	55	24	1	164	3	706	760	7e-13	67.8
	gi|94972342|ref|YP_595725.1|;gi|294839|gb|AAA47454.1|	50	73.21	56	27	1	167	3	706	761	7e-13	67.8
	gi|595763753|gb|AHM92963.1|	54.55	74.55	55	24	1	164	3	708	762	8e-13	67.4
	gi|65372050|ref|YP_233107.1|;gi|40457271|gb|AAR86692.1|	52.73	70.91	55	25	1	164	3	719	773	1e-12	67.4
	gi|595763737|gb|AHM92951.1|	52.73	70.91	55	25	1	164	3	719	773	1e-12	67
	gi|397135985|gb|AFO11489.1|	50	73.21	56	27	1	167	3	700	755	1e-12	67
	gi|332304384|ref|YP_004442824.1|;gi|331029450|gb|AEC49874.1|	53.57	75	56	25	1	167	3	704	759	5e-12	65.1
	gi|213496080|ref|YP_002321513.1|;gi|154354401|gb|ABS76283.1|	50	64.29	56	25	1	164	6	1091	1146	7e-11	62
	gi|397135993|gb|AFO11495.1|	44.26	62.3	61	28	1	167	3	728	788	1e-10	61.6
	gi|15029536|ref|NP_149413.1|;gi|15027125|emb|CAC44907.1|	44.26	62.3	61	28	1	167	3	717	777	1e-10	61.6
	gi|397135997|gb|AFO11498.1|	44.26	62.3	61	28	1	167	3	715	775	1e-10	61.2
	gi|563580451|gb|AHB61260.1|	54.35	71.74	46	20	1	164	30	836	881	1e-09	58.2
	gi|394743641|ref|YP_006495799.1|;gi|392856295|gb|AFM84639.1|	45.45	65.45	55	29	1	164	3	853	907	2e-09	57.4
	gi|332273795|gb|AEE39276.1|	45.45	65.45	55	29	1	164	3	853	907	2e-09	57.4
	gi|332273791|gb|AEE39273.1|	45.45	65.45	55	29	1	164	3	853	907	2e-09	57.4
	gi|332273787|gb|AEE39270.1|	45.45	65.45	55	29	1	164	3	853	907	2e-09	57.4
	gi|332273799|gb|AEE39279.1|	48.21	66.07	56	26	2	164	3	853	907	3e-09	57.4
	gi|500998681|ref|YP_004732983.2|;gi|344345640|gb|AEI98823.2|	47.17	73.58	53	25	2	164	9	876	926	4e-09	57
	gi|37681473|gb|AAO73349.1|	58.33	77.78	36	15	0	164	57	150	185	2e-08	52
	gi|37681475|gb|AAO73350.1|	58.33	77.78	36	15	0	164	57	150	185	2e-08	52
	gi|37681477|gb|AAO73351.1|	58.33	77.78	36	15	0	164	57	150	185	3e-08	51.6
	gi|9625567|ref|NP_039820.1|;gi|130594|sp|P19199.2|POL_COYMV;gi|59050|emb|CAA37110.1|	40.74	61.11	54	29	1	164	3	854	904	5e-08	53.5
	gi|469924049|emb|CCL97781.2|	52.38	71.43	42	19	1	164	39	227	267	7e-08	51.6
	gi|37681471|gb|AAO73353.1|	52.78	75	36	17	0	164	57	149	184	4e-07	48.1
	gi|397135989|gb|AFO11492.1|	52.38	71.43	42	19	1	167	45	709	750	2e-06	48.5
	gi|156739673|gb|ABU93490.1|	75	83.33	24	6	0	74	3	1	24	7e-05	43.1
	gi|156739676|gb|ABU93491.1|	75	83.33	24	6	0	74	3	1	24	0.0001	42.7
	gi|268321981|emb|CAS03263.1|	50	75	28	14	0	86	3	390	417	0.003	39.3
	gi|635009994|gb|AHZ63344.1|	51.61	64.52	31	15	0	110	18	374	404	0.003	38.9
	gi|385145297|emb|CCG14715.1|	50	75	28	14	0	86	3	393	420	0.004	38.9
	gi|51539278|gb|AAU06126.1|	54.17	79.17	24	11	0	86	15	395	418	0.005	38.5
	gi|9628904|ref|NP_043932.1|;gi|1360612|emb|CAA65969.1|	54.17	79.17	24	11	0	86	15	395	418	0.005	38.5
	gi|51539288|gb|AAU06128.1|	54.17	79.17	24	11	0	86	15	395	418	0.005	38.5
	gi|51539283|gb|AAU06127.1|	54.17	79.17	24	11	0	86	15	395	418	0.005	38.5
	gi|189009873|ref|YP_001931966.1|;gi|172041763|gb|ACB69772.1|	50	67.86	28	14	0	86	3	451	478	0.005	38.5
	gi|635010006|gb|AHZ63354.1|	48.39	64.52	31	16	0	110	18	374	404	0.008	37.7
	gi|21450047|ref|NP_659396.1|;gi|21427195|gb|AAM53127.1|	50	76.92	26	13	0	80	3	428	453	0.008	37.7
	gi|635010012|gb|AHZ63359.1|;gi|635010030|gb|AHZ63374.1|;gi|635010042|gb|AHZ63384.1|	48.39	64.52	31	16	0	110	18	374	404	0.009	37.7
	gi|563478199|gb|AHB61195.1|	31.82	56.82	44	30	0	149	18	352	395	0.016	37
	gi|563478199|gb|AHB61195.1|	35.48	51.61	31	20	0	107	15	411	441	0.47	32.3
	gi|556592520|gb|AGZ63444.1|	31.82	56.82	44	30	0	149	18	352	395	0.016	37
	gi|556592520|gb|AGZ63444.1|	35.48	51.61	31	20	0	107	15	411	441	0.47	32.3
	gi|22037894|gb|AAM90230.1|AF468659_1	68.42	73.68	19	6	0	77	21	399	417	0.02	36.6
	gi|635010024|gb|AHZ63369.1|	48.39	61.29	31	16	0	110	18	374	404	0.021	36.6
	gi|334884488|gb|AEH21355.1|	34.15	58.54	41	27	0	140	18	369	409	0.021	36.6
	gi|134140561|gb|ABO61035.1|	52	68	25	12	0	95	21	395	419	0.022	36.6
	gi|37728011|gb|AAR02376.1|	44.12	55.88	34	19	0	104	3	408	441	0.023	36.6
	gi|37728011|gb|AAR02376.1|	38.46	61.54	26	16	0	95	18	390	415	1.5	30.8
	gi|218304251|emb|CAN86225.1|	54.55	77.27	22	10	0	77	12	375	396	0.024	36.2
	gi|218304251|emb|CAN86225.1|	41.38	55.17	29	17	0	98	12	398	426	0.69	32
	gi|20143428|ref|NP_619547.1|;gi|116746|sp|P09519.1|CAPSD_FMVD;gi|58812|emb|CAA29526.1|	46.15	76.92	26	14	0	80	3	409	434	0.026	36.2
# RID: TE5G0SV6014
# 78 hits found
query id (sequence)	subject ids	% identity	% positives	alignment length	mismatches	gap opens	q. start	q. end	s. start	s. end	E-value	Max score
NODE_985_length_74_cov_3.000000 (AGCACTTGCAGTGCGATGTCCTTTCCAGATTCTTTCGTCTGTCGATCCGGACATGCGTCTCATGCGGTTTGCCTTTGTAGGATCGTGCTTTCCT)	gi|336125401|ref|YP_004581512.1|;gi|224566902|gb|ACN56745.1|	90.32	96.77	31	3	0	94	2	867	897	6e-12	63.5
	gi|238563977|ref|YP_002916056.1|;gi|237846579|gb|ACN56750.1|	87.1	96.77	31	4	0	94	2	854	884	5e-11	61.2
	gi|125860394|ref|YP_001036293.1|;gi|113901272|gb|ABI47983.1|	64.52	87.1	31	11	0	94	2	897	927	1e-07	51.2
	gi|113901276|gb|ABI47986.1|	64.52	87.1	31	11	0	94	2	897	927	2e-07	50.8
	gi|27228721|ref|NP_758808.1|;gi|25814833|gb|AAN75640.1|AF357836_3	61.29	77.42	31	12	0	94	2	695	725	9e-07	48.9
	gi|386522854|ref|YP_006273075.1|;gi|333493962|gb|AEF56561.1|	58.06	83.87	31	13	0	94	2	785	815	1e-06	48.1
	gi|544395672|ref|YP_008567619.1|;gi|540357465|gb|AGV08293.1|	58.06	83.87	31	13	0	94	2	864	894	2e-06	48.1
	gi|48686545|emb|CAD59232.1|	58.06	80.65	31	13	0	94	2	758	788	3e-06	47.4
	gi|37681475|gb|AAO73350.1|	61.29	77.42	31	12	0	94	2	150	180	3e-06	45.1
	gi|9627249|ref|NP_041734.1|;gi|347871|gb|AAA03171.1|	58.06	80.65	31	13	0	94	2	758	788	3e-06	47.4
	gi|37681473|gb|AAO73349.1|	61.29	77.42	31	12	0	94	2	150	180	3e-06	45.1
	gi|37681477|gb|AAO73351.1|	61.29	77.42	31	12	0	94	2	150	180	4e-06	45.1
	gi|56266252|emb|CAE81285.1|	54.84	80.65	31	14	0	94	2	686	716	5e-06	46.6
	gi|56266245|emb|CAE81279.1|	58.06	80.65	31	13	0	94	2	762	792	5e-06	46.6
	gi|56266239|emb|CAE76628.1|	54.84	80.65	31	14	0	94	2	763	793	7e-06	46.2
	gi|5596673|emb|CAA64272.1|;gi|5596675|emb|CAA64273.1|	61.29	87.1	31	12	0	94	2	184	214	8e-06	45.8
	gi|575471125|gb|AHG94942.1|	61.29	87.1	31	12	0	94	2	374	404	8e-06	45.8
	gi|148839272|ref|YP_001293182.1|;gi|148645292|gb|ABR01170.1|	54.84	83.87	31	14	0	94	2	817	847	1e-05	45.8
	gi|96980851|ref|YP_610965.1|;gi|92430216|gb|ABE77344.1|	54.84	83.87	31	14	0	94	2	819	849	1e-05	45.8
	gi|62327617|ref|YP_224289.1|;gi|58618162|gb|AAW80648.1|	64.52	80.65	31	10	1	94	2	734	763	1e-05	45.4
	gi|595763745|gb|AHM92957.1|	64.52	80.65	31	10	1	94	2	734	763	1e-05	45.4
	gi|259120464|ref|YP_003208050.1|;gi|258547408|gb|ACV74337.1|	58.06	80.65	31	13	0	94	2	901	931	2e-05	45.1
	gi|94972342|ref|YP_595725.1|;gi|294839|gb|AAA47454.1|	59.38	84.38	32	12	1	94	2	707	738	2e-05	44.7
	gi|194871990|ref|YP_002117531.1|;gi|194399161|gb|ACF60613.1|	64.52	83.87	31	10	1	94	2	801	830	3e-05	44.3
	gi|332308954|ref|YP_004442839.1|;gi|331029471|gb|AEC49890.1|	59.38	81.25	32	12	1	94	2	723	754	3e-05	44.3
	gi|595763741|gb|AHM92954.1|	59.38	81.25	32	12	1	94	2	723	754	3e-05	44.3
	gi|319656531|gb|ADV58682.1|	59.38	81.25	32	12	1	94	2	723	754	3e-05	44.3
	gi|397135989|gb|AFO11492.1|	59.38	81.25	32	12	1	94	2	710	741	4e-05	44.3
	gi|332308942|ref|YP_004442830.1|;gi|331029459|gb|AEC49881.1|	59.38	75	32	12	1	94	2	711	742	5e-05	43.5
	gi|586929338|ref|YP_009002585.1|;gi|584388573|gb|AHI90954.1|	54.84	77.42	31	14	0	94	2	808	838	5e-05	43.5
	gi|332308946|ref|YP_004442833.1|;gi|331029463|gb|AEC49884.1|	56.25	75	32	13	1	94	2	713	744	6e-05	43.5
	gi|95020641|ref|YP_605811.1|;gi|68566426|gb|AAY99427.1|	59.38	81.25	32	12	1	94	2	736	767	8e-05	43.1
	gi|37681471|gb|AAO73353.1|	54.84	74.19	31	14	0	94	2	149	179	8e-05	41.2
	gi|392718245|gb|AFM82591.1|	54.84	80.65	31	14	0	94	2	791	821	0.0002	42
	gi|262392380|ref|YP_003284237.1|;gi|240114281|gb|ACS44708.1|	64.52	80.65	31	10	1	94	2	706	735	0.0002	42
	gi|359367498|gb|AEV42076.1|	53.12	81.25	32	14	1	94	2	680	711	0.0003	41.6
	gi|397135985|gb|AFO11489.1|	59.38	84.38	32	12	1	94	2	701	732	0.0003	41.6
	gi|332308937|ref|YP_004442827.1|;gi|331029454|gb|AEC49877.1|	53.12	75	32	14	1	94	2	720	751	0.0003	41.2
	gi|311788791|ref|YP_003987465.1|;gi|307716263|gb|ADN88182.1|	51.61	80.65	31	14	1	94	2	788	817	0.0004	41.2
	gi|56266281|emb|CAG70342.1|	51.61	80.65	31	15	0	94	2	789	819	0.0004	41.2
	gi|469924049|emb|CCL97781.2|	54.84	77.42	31	13	1	94	2	227	256	0.0004	40
	gi|384403237|gb|AFH88829.1|	56.25	78.12	32	13	1	94	2	708	739	0.0005	40.8
	gi|113120256|gb|ABI30268.1|	56.25	78.12	32	13	1	94	2	708	739	0.0005	40.8
	gi|595763733|gb|AHM92948.1|	56.25	78.12	32	13	1	94	2	708	739	0.0005	40.8
	gi|18450261|ref|NP_569150.1|;gi|3183637|emb|CAA05264.1|	56.25	78.12	32	13	1	94	2	708	739	0.0005	40.8
	gi|397135993|gb|AFO11495.1|	51.35	67.57	37	12	1	94	2	729	765	0.0007	40.4
	gi|18450271|ref|NP_569153.1|;gi|16416939|gb|AAL18495.1|AF347695_3	54.84	70.97	31	13	1	94	2	900	929	0.0007	40.4
	gi|353453394|gb|AER00538.1|	54.84	70.97	31	13	1	94	2	899	928	0.0008	40
	gi|190360813|gb|ACE76858.1|	54.84	70.97	31	13	1	94	2	884	913	0.0008	40
	gi|353453401|gb|AER00544.1|	54.84	70.97	31	13	1	94	2	892	921	0.0008	40
	gi|190360820|gb|ACE76864.1|	54.84	70.97	31	13	1	94	2	885	914	0.0009	40
	gi|182239993|gb|ACB87156.1|	54.84	70.97	31	13	1	94	2	892	921	0.001	40
	gi|65362561|ref|YP_233110.1|;gi|53830363|gb|AAU95075.1|	59.38	81.25	32	12	1	94	2	734	765	0.001	40
	gi|182239960|gb|ACB87150.1|	54.84	70.97	31	13	1	94	2	892	921	0.001	40
	gi|595763749|gb|AHM92960.1|	59.38	81.25	32	12	1	94	2	734	765	0.001	40
	gi|198385725|gb|ACH86211.1|	54.84	70.97	31	13	1	94	2	408	437	0.001	39.7
	gi|27819380|ref|NP_777317.1|;gi|27802651|gb|AAO21220.1|	59.38	78.12	32	12	1	94	2	735	766	0.001	39.3
	gi|268321244|gb|ACZ02408.1|	56.25	81.25	32	13	1	94	2	712	743	0.003	38.1
	gi|91214364|gb|ABE27943.1|	56.25	78.12	32	13	1	94	2	708	739	0.004	38.1
	gi|384403233|gb|AFH88826.1|	56.25	78.12	32	13	1	94	2	708	739	0.004	38.1
	gi|332308950|ref|YP_004442836.1|;gi|331029467|gb|AEC49887.1|	56.25	81.25	32	13	1	94	2	706	737	0.005	37.7
	gi|595763753|gb|AHM92963.1|	56.25	81.25	32	13	1	94	2	708	739	0.005	37.7
	gi|15029536|ref|NP_149413.1|;gi|15027125|emb|CAC44907.1|	64	88	25	9	0	94	20	718	742	0.006	37.7
	gi|397135997|gb|AFO11498.1|	64	88	25	9	0	94	20	716	740	0.006	37.7
	gi|268321248|gb|ACZ02411.1|	53.12	81.25	32	14	1	94	2	711	742	0.007	37.4
	gi|65372050|ref|YP_233107.1|;gi|40457271|gb|AAR86692.1|	56.25	75	32	13	1	94	2	719	750	0.008	37.4
	gi|595763737|gb|AHM92951.1|	56.25	75	32	13	1	94	2	719	750	0.01	37
	gi|332304384|ref|YP_004442824.1|;gi|331029450|gb|AEC49874.1|	56.25	78.12	32	13	1	94	2	705	736	0.011	36.6
	gi|356467135|gb|AET09699.1|	54.84	70.97	31	13	1	94	2	163	192	0.016	35.4
	gi|213496080|ref|YP_002321513.1|;gi|154354401|gb|ABS76283.1|	47.06	58.82	34	15	1	94	2	1091	1124	0.032	35.4
	gi|394743641|ref|YP_006495799.1|;gi|392856295|gb|AFM84639.1|	46.88	68.75	32	16	1	94	2	853	884	0.05	34.7
	gi|332273795|gb|AEE39276.1|	46.88	68.75	32	16	1	94	2	853	884	0.05	34.7
	gi|332273791|gb|AEE39273.1|	46.88	68.75	32	16	1	94	2	853	884	0.051	34.7
	gi|332273787|gb|AEE39270.1|	46.88	68.75	32	16	1	94	2	853	884	0.052	34.7
	gi|332273799|gb|AEE39279.1|	51.52	69.7	33	13	2	94	2	853	884	0.064	34.7
	gi|500998681|ref|YP_004732983.2|;gi|344345640|gb|AEI98823.2|	43.75	71.88	32	17	1	94	2	876	907	0.1	33.9
	gi|563580451|gb|AHB61260.1|	54.84	74.19	31	13	1	94	2	836	865	0.11	33.9
	gi|9625567|ref|NP_039820.1|;gi|130594|sp|P19199.2|POL_COYMV;gi|59050|emb|CAA37110.1|	41.94	58.06	31	15	1	94	2	854	881	1.7	30
# RID: TE5G0SV6014
# 100 hits found
query id (sequence)	subject ids	% identity	% positives	alignment length	mismatches	gap opens	q. start	q. end	s. start	s. end	E-value	Max score
NODE_644_length_269_cov_2.762082 (AGGGAAAACCTCATGAGACGCACGTAAGAATTGATAGGAGAAAGAACTTGGAAAGAACGTCTCATTGTAAGTGCTACTTGTGCGATGAGATCGGACATTTCGCAAGGGACTGCCCGAACCCAAAGAGAAATGTCAAAAGGGTTGCCATATTCGAGGGCTTAAACCTACCGAACGAATGTGACATCGTTGCGGTGGAAGACAACGAGTCGGACAGTGAGGCTATCTTCAGCCTTACAGAAGGAGAAGGAGAAGCAGAACTCACTTTCGGGATTGTCCGAGAGTCGGTTCA)	gi|238563977|ref|YP_002916056.1|;gi|237846579|gb|ACN56750.1|	68.42	86.32	95	30	0	3	287	861	955	2e-39	145
	gi|336125401|ref|YP_004581512.1|;gi|224566902|gb|ACN56745.1|	63.16	81.05	95	35	0	3	287	874	968	6e-37	138
	gi|56266245|emb|CAE81279.1|	60	76.84	95	38	0	3	287	769	863	6e-33	127
	gi|56266239|emb|CAE76628.1|	58.95	76.84	95	39	0	3	287	770	864	8e-33	127
	gi|18450271|ref|NP_569153.1|;gi|16416939|gb|AAL18495.1|AF347695_3	60.47	81.4	86	33	1	3	260	907	991	4e-31	122
	gi|190360813|gb|ACE76858.1|	62.96	85.19	81	29	1	3	245	891	970	4e-31	122
	gi|182239960|gb|ACB87150.1|	62.96	85.19	81	29	1	3	245	899	978	6e-31	121
	gi|182239993|gb|ACB87156.1|	62.96	85.19	81	29	1	3	245	899	978	6e-31	121
	gi|190360820|gb|ACE76864.1|	60.47	81.4	86	33	1	3	260	892	976	7e-31	121
	gi|353453394|gb|AER00538.1|	60.47	80.23	86	33	1	3	260	906	990	7e-31	121
	gi|125860394|ref|YP_001036293.1|;gi|113901272|gb|ABI47983.1|	60.49	85.19	81	32	0	3	245	904	984	1e-30	120
	gi|56266252|emb|CAE81285.1|	60	77.89	95	38	0	3	287	693	787	1e-30	120
	gi|113901276|gb|ABI47986.1|	60.49	85.19	81	32	0	3	245	904	984	2e-30	120
	gi|198385725|gb|ACH86211.1|	62.96	85.19	81	29	1	3	245	415	494	2e-30	120
	gi|353453401|gb|AER00544.1|	61.73	83.95	81	30	1	3	245	899	978	5e-30	119
	gi|392718245|gb|AFM82591.1|	61.18	81.18	85	33	0	3	257	798	882	5e-30	119
	gi|575471125|gb|AHG94942.1|	57.14	83.33	84	36	0	3	254	381	464	1e-29	117
	gi|544395672|ref|YP_008567619.1|;gi|540357465|gb|AGV08293.1|	60.49	81.48	81	32	0	3	245	871	951	5e-29	116
	gi|386522854|ref|YP_006273075.1|;gi|333493962|gb|AEF56561.1|	57.65	78.82	85	36	0	3	257	792	876	1e-28	115
	gi|5596673|emb|CAA64272.1|;gi|5596675|emb|CAA64273.1|	54.76	82.14	84	38	0	3	254	191	274	6e-28	111
	gi|9627249|ref|NP_041734.1|;gi|347871|gb|AAA03171.1|	55.79	76.84	95	41	1	3	287	765	858	7e-28	112
	gi|48686545|emb|CAD59232.1|	55.79	75.79	95	41	1	3	287	765	858	2e-27	111
	gi|56266281|emb|CAG70342.1|	61.54	83.33	78	30	0	3	236	796	873	1e-26	109
	gi|586929338|ref|YP_009002585.1|;gi|584388573|gb|AHI90954.1|	55.06	75.28	89	40	0	3	269	815	903	4e-23	99.4
	gi|259120464|ref|YP_003208050.1|;gi|258547408|gb|ACV74337.1|	49.38	75.31	81	41	0	3	245	908	988	6e-22	95.9
	gi|96980851|ref|YP_610965.1|;gi|92430216|gb|ABE77344.1|	45.98	72.41	87	47	0	3	263	826	912	7e-22	95.5
	gi|148839272|ref|YP_001293182.1|;gi|148645292|gb|ABR01170.1|	45.98	72.41	87	47	0	3	263	824	910	8e-22	95.5
	gi|319656531|gb|ADV58682.1|	44.44	66.67	99	51	2	3	287	730	828	2e-21	94.7
	gi|332308954|ref|YP_004442839.1|;gi|331029471|gb|AEC49890.1|	44.44	66.67	99	51	2	3	287	730	828	2e-21	94.7
	gi|311788791|ref|YP_003987465.1|;gi|307716263|gb|ADN88182.1|	46.88	68.75	96	47	2	3	281	795	889	2e-21	94.4
	gi|194871990|ref|YP_002117531.1|;gi|194399161|gb|ACF60613.1|	51.72	73.56	87	40	2	3	260	808	893	2e-21	94.4
	gi|156739673|gb|ABU93490.1|	63.79	89.66	58	21	0	72	245	1	58	9e-21	89
	gi|62327617|ref|YP_224289.1|;gi|58618162|gb|AAW80648.1|	48.15	75.31	81	41	1	3	245	741	820	1e-20	92
	gi|156739676|gb|ABU93491.1|	63.79	89.66	58	21	0	72	245	1	58	1e-20	88.2
	gi|595763745|gb|AHM92957.1|	48.15	75.31	81	41	1	3	245	741	820	2e-20	91.7
	gi|595763749|gb|AHM92960.1|	48.78	73.17	82	41	1	3	245	741	822	2e-20	91.7
	gi|65362561|ref|YP_233110.1|;gi|53830363|gb|AAU95075.1|	48.78	73.17	82	41	1	3	245	741	822	2e-20	91.7
	gi|95020641|ref|YP_605811.1|;gi|68566426|gb|AAY99427.1|	47.56	73.17	82	42	1	3	245	743	824	2e-20	91.3
	gi|595763741|gb|AHM92954.1|	43.43	65.66	99	52	2	3	287	730	828	2e-20	91.3
	gi|27228721|ref|NP_758808.1|;gi|25814833|gb|AAN75640.1|AF357836_3	43.9	67.07	82	46	0	3	248	702	783	6e-20	90.1
	gi|27819380|ref|NP_777317.1|;gi|27802651|gb|AAO21220.1|	48.86	65.91	88	44	1	3	263	742	829	1e-19	89
	gi|332308942|ref|YP_004442830.1|;gi|331029459|gb|AEC49881.1|	50	69.05	84	41	1	3	251	718	801	3e-19	88.2
	gi|359367498|gb|AEV42076.1|	48.78	70.73	82	41	1	3	245	687	768	5e-19	87.4
	gi|332304384|ref|YP_004442824.1|;gi|331029450|gb|AEC49874.1|	48.75	70	80	40	1	3	239	712	791	5e-19	87.4
	gi|65372050|ref|YP_233107.1|;gi|40457271|gb|AAR86692.1|	44.32	67.05	88	48	1	3	263	726	813	2e-18	85.9
	gi|332308937|ref|YP_004442827.1|;gi|331029454|gb|AEC49877.1|	47.56	71.95	82	42	1	3	245	727	808	2e-18	85.5
	gi|595763737|gb|AHM92951.1|	44.32	67.05	88	48	1	3	263	726	813	2e-18	85.5
	gi|332308946|ref|YP_004442833.1|;gi|331029463|gb|AEC49884.1|	47.56	67.07	82	42	1	3	245	720	801	2e-17	82.4
	gi|332273795|gb|AEE39276.1|	46.34	67.07	82	43	1	3	245	860	941	3e-17	82.4
	gi|332273791|gb|AEE39273.1|	46.34	67.07	82	43	1	3	245	860	941	3e-17	82.4
	gi|332273787|gb|AEE39270.1|	46.34	67.07	82	43	1	3	245	860	941	3e-17	82.4
	gi|394743641|ref|YP_006495799.1|;gi|392856295|gb|AFM84639.1|	46.34	67.07	82	43	1	3	245	860	941	3e-17	82.4
	gi|213496080|ref|YP_002321513.1|;gi|154354401|gb|ABS76283.1|	44.71	62.35	85	44	1	3	248	1098	1182	2e-16	79.7
	gi|332273799|gb|AEE39279.1|	46.99	66.27	83	41	2	3	245	860	941	3e-16	79.3
	gi|268321244|gb|ACZ02408.1|	43.75	67.5	80	44	1	3	239	719	798	8e-16	78.2
	gi|563580451|gb|AHB61260.1|	46.99	63.86	83	41	2	3	245	843	924	8e-16	78.2
	gi|113120256|gb|ABI30268.1|	42.5	67.5	80	45	1	3	239	715	794	8e-16	77.8
	gi|384403233|gb|AFH88826.1|	42.5	67.5	80	45	1	3	239	715	794	9e-16	77.8
	gi|91214364|gb|ABE27943.1|	42.5	67.5	80	45	1	3	239	715	794	9e-16	77.8
	gi|384403237|gb|AFH88829.1|	42.5	66.25	80	45	1	3	239	715	794	1e-15	77.8
	gi|18450261|ref|NP_569150.1|;gi|3183637|emb|CAA05264.1|	42.5	67.5	80	45	1	3	239	715	794	1e-15	77.8
	gi|595763733|gb|AHM92948.1|	42.5	67.5	80	45	1	3	239	715	794	1e-15	77.8
	gi|262392380|ref|YP_003284237.1|;gi|240114281|gb|ACS44708.1|	47.44	67.95	78	40	1	3	236	713	789	1e-15	77.4
	gi|595763753|gb|AHM92963.1|	45.35	66.28	86	43	2	3	257	715	797	2e-15	77.4
	gi|268321248|gb|ACZ02411.1|	42.5	67.5	80	45	1	3	239	718	797	2e-15	77
	gi|332308950|ref|YP_004442836.1|;gi|331029467|gb|AEC49887.1|	44.19	66.28	86	44	2	3	257	713	795	2e-15	76.6
	gi|397135985|gb|AFO11489.1|	40.24	68.29	82	48	1	3	245	708	789	6e-15	75.5
	gi|94972342|ref|YP_595725.1|;gi|294839|gb|AAA47454.1|	40.24	68.29	82	48	1	3	245	714	795	6e-15	75.5
	gi|500998681|ref|YP_004732983.2|;gi|344345640|gb|AEI98823.2|	39.29	60.71	84	50	1	3	251	883	966	3e-14	73.6
	gi|397135993|gb|AFO11495.1|	35.35	58.59	99	57	2	3	281	736	833	1e-13	71.6
	gi|15029536|ref|NP_149413.1|;gi|15027125|emb|CAC44907.1|	35.35	58.59	99	57	2	3	281	725	822	1e-13	71.6
	gi|356467135|gb|AET09699.1|	67.39	78.26	46	14	1	3	140	170	214	2e-13	68.2
	gi|397135997|gb|AFO11498.1|	35.35	58.59	99	57	2	3	281	723	820	2e-13	71.2
	gi|9625567|ref|NP_039820.1|;gi|130594|sp|P19199.2|POL_COYMV;gi|59050|emb|CAA37110.1|	34.41	58.06	93	58	1	3	281	861	950	3e-10	62
	gi|221048147|ref|YP_002519386.1|;gi|219815609|gb|ACL36981.1|	39.06	67.19	64	38	1	63	251	467	530	4e-07	52
	gi|397135989|gb|AFO11492.1|	36.14	59.04	83	51	2	3	245	717	799	1e-06	50.8
	gi|319656526|gb|ADV58678.1|	33.75	51.25	80	45	2	18	245	753	828	6e-06	48.9
	gi|15029035|emb|CAC41321.2|	35.71	54.29	70	39	2	36	245	765	828	7e-06	48.5
	gi|229890765|emb|CAY56550.1|	35.71	54.29	70	39	2	36	245	765	828	7e-06	48.5
	gi|402534616|gb|AFQ62092.1|	35.71	54.29	70	39	2	36	245	765	828	7e-06	48.5
	gi|83715725|emb|CAJ32141.1|	35.71	54.29	70	39	2	36	245	567	630	1e-05	47.8
	gi|3342816|gb|AAC27711.1|	33.33	48.72	78	44	2	18	239	752	825	3e-05	46.6
	gi|3929302|gb|AAC79863.1|	32.05	48.72	78	45	2	18	239	363	436	0.0001	44.3
	gi|222574|dbj|BAA01607.1|;gi|229052|prf||1817177A	30.77	48.72	78	46	2	18	239	752	825	0.0001	44.7
	gi|4826599|gb|AAD30194.1|AF113831_3	30.77	48.72	78	46	2	18	239	752	825	0.0001	44.7
	gi|333967|gb|AAB03094.1|	30.77	48.72	78	46	2	18	239	752	825	0.0001	44.7
	gi|4826604|gb|AAD30198.1|AF113832_3	30.77	48.72	78	46	2	18	239	752	825	0.0001	44.7
	gi|4826594|gb|AAD30190.1|AF113830_3	30.77	48.72	78	46	2	18	239	752	825	0.0001	44.7
	gi|18026842|gb|AAL55651.1|AF220561_3	30.77	48.72	78	46	2	18	239	755	828	0.0001	44.7
	gi|9630633|ref|NP_056762.1|;gi|130653|sp|P27502.1|POL_RTBVP;gi|61913|emb|CAA40997.1|	30.77	48.72	78	46	2	18	239	752	825	0.0001	44.7
	gi|469924049|emb|CCL97781.2|	54.29	65.71	35	15	1	3	107	234	267	0.0002	43.5
	gi|37681473|gb|AAO73349.1|	51.72	72.41	29	14	0	3	89	157	185	0.0002	42.7
	gi|14575753|ref|NP_127504.1|;gi|82061579|sp|Q91DM0.1|POLG_PVCV1;gi|14574598|gb|AAK68664.1|	29.82	63.16	57	37	1	72	233	1112	1168	0.0002	44.3
	gi|37681475|gb|AAO73350.1|	51.72	72.41	29	14	0	3	89	157	185	0.0002	42.7
	gi|82055772|sp|Q6XKE6.1|POLG_PVCV2;gi|34328896|gb|AAO67368.1|	29.82	63.16	57	37	1	72	233	1113	1169	0.0002	44.3
	gi|34328897|gb|AAO67369.1|	29.82	63.16	57	37	1	72	233	1113	1169	0.0002	43.9
	gi|37681477|gb|AAO73351.1|	51.72	72.41	29	14	0	3	89	157	185	0.0002	42.4
	gi|351582067|gb|AEQ49588.1|	42.86	63.27	49	24	2	66	200	399	447	0.0003	43.1
	gi|37681471|gb|AAO73353.1|	48.28	72.41	29	15	0	3	89	156	184	0.0005	41.2
	gi|336042316|gb|AEH95572.1|	42.86	63.27	49	24	2	66	200	410	458	0.0006	42.4
# RID: TE5G0SV6014
# 35 hits found
query id (sequence)	subject ids	% identity	% positives	alignment length	mismatches	gap opens	q. start	q. end	s. start	s. end	E-value	Max score
NODE_891_length_76_cov_2.934211 (ATGTCAAAAGAGTTGCCATATTTGAGGGCCTGAACCTACCCAACGAATGTGACATCGTCGCGGTAGAAGACAACGAGTCAGATAGTGAGGCTATCT)	gi|198385725|gb|ACH86211.1|	61.29	93.55	31	12	0	3	95	457	487	1e-06	48.5
	gi|392718245|gb|AFM82591.1|	67.74	90.32	31	10	0	3	95	841	871	1e-06	48.5
	gi|56266252|emb|CAE81285.1|	70.97	83.87	31	9	0	3	95	736	766	1e-06	48.1
	gi|56266245|emb|CAE81279.1|	70.97	83.87	31	9	0	3	95	812	842	1e-06	48.1
	gi|56266239|emb|CAE76628.1|	70.97	83.87	31	9	0	3	95	813	843	1e-06	48.1
	gi|190360813|gb|ACE76858.1|	58.06	93.55	31	13	0	3	95	933	963	2e-06	47.4
	gi|353453401|gb|AER00544.1|	58.06	93.55	31	13	0	3	95	941	971	2e-06	47.4
	gi|18450271|ref|NP_569153.1|;gi|16416939|gb|AAL18495.1|AF347695_3	58.06	93.55	31	13	0	3	95	949	979	2e-06	47.4
	gi|190360820|gb|ACE76864.1|	58.06	93.55	31	13	0	3	95	934	964	3e-06	47.4
	gi|182239960|gb|ACB87150.1|	58.06	93.55	31	13	0	3	95	941	971	3e-06	47.4
	gi|182239993|gb|ACB87156.1|	58.06	93.55	31	13	0	3	95	941	971	3e-06	47.4
	gi|353453394|gb|AER00538.1|	58.06	90.32	31	13	0	3	95	948	978	4e-06	47
	gi|156739676|gb|ABU93491.1|	58.06	93.55	31	13	0	3	95	21	51	7e-06	45.1
	gi|156739673|gb|ABU93490.1|	58.06	93.55	31	13	0	3	95	21	51	7e-06	45.1
	gi|544395672|ref|YP_008567619.1|;gi|540357465|gb|AGV08293.1|	58.06	80.65	31	13	0	3	95	914	944	0.0001	42.4
	gi|575471125|gb|AHG94942.1|	58.06	80.65	31	13	0	3	95	424	454	0.0003	41.6
	gi|56266281|emb|CAG70342.1|	67.74	87.1	31	10	0	3	95	839	869	0.0005	40.8
	gi|386522854|ref|YP_006273075.1|;gi|333493962|gb|AEF56561.1|	56.67	80	30	13	0	6	95	836	865	0.0008	40
	gi|125860394|ref|YP_001036293.1|;gi|113901272|gb|ABI47983.1|	48.39	83.87	31	16	0	3	95	947	977	0.001	40
	gi|113901276|gb|ABI47986.1|	48.39	83.87	31	16	0	3	95	947	977	0.001	39.7
	gi|238563977|ref|YP_002916056.1|;gi|237846579|gb|ACN56750.1|	51.61	80.65	31	15	0	3	95	904	934	0.002	38.9
	gi|5596673|emb|CAA64272.1|;gi|5596675|emb|CAA64273.1|	51.61	77.42	31	15	0	3	95	234	264	0.003	38.1
	gi|9627249|ref|NP_041734.1|;gi|347871|gb|AAA03171.1|	64.52	83.87	31	11	0	3	95	808	838	0.007	37.4
	gi|48686545|emb|CAD59232.1|	64.52	83.87	31	11	0	3	95	808	838	0.007	37.4
	gi|336125401|ref|YP_004581512.1|;gi|224566902|gb|ACN56745.1|	45.16	70.97	31	17	0	3	95	917	947	0.082	34.3
	gi|259120464|ref|YP_003208050.1|;gi|258547408|gb|ACV74337.1|	41.94	77.42	31	18	0	3	95	951	981	0.17	33.1
	gi|394743641|ref|YP_006495799.1|;gi|392856295|gb|AFM84639.1|	46.67	73.33	30	16	0	6	95	905	934	0.23	32.7
	gi|332273791|gb|AEE39273.1|	46.67	73.33	30	16	0	6	95	905	934	0.23	32.7
	gi|332273787|gb|AEE39270.1|	46.67	73.33	30	16	0	6	95	905	934	0.23	32.7
	gi|332273795|gb|AEE39276.1|	46.67	73.33	30	16	0	6	95	905	934	0.24	32.7
	gi|563580451|gb|AHB61260.1|	43.33	63.33	30	17	0	6	95	888	917	1.6	30.4
	gi|332273799|gb|AEE39279.1|	43.33	70	30	17	0	6	95	905	934	1.9	30
	gi|332304384|ref|YP_004442824.1|;gi|331029450|gb|AEC49874.1|	41.94	64.52	31	18	0	3	95	756	786	3.6	29.3
	gi|213496080|ref|YP_002321513.1|;gi|154354401|gb|ABS76283.1|	45.16	64.52	31	17	0	3	95	1144	1174	3.6	29.3
	gi|27228721|ref|NP_758808.1|;gi|25814833|gb|AAN75640.1|AF357836_3	35.48	64.52	31	20	0	3	95	745	775	9.7	27.7
# RID: TE5G0SV6014
# 64 hits found
query id (sequence)	subject ids	% identity	% positives	alignment length	mismatches	gap opens	q. start	q. end	s. start	s. end	E-value	Max score
NODE_63_length_242_cov_3.000000 (ATGATGACTCACACTCTGGTGGCTCCCTCTTGGAAGCCCATTGTCACTATGAAGCCACACCAGCAAGCTTGCCGACATCAATGGCAAGACCATCAGGAGGTTGAAGCTCCAGGAACTGATATTTGCCTCTGGTGCGAATATCATATTGAGAGAAGGGCAAGAAGCCACTGCCCTGCATGCTTATTAACGGTCTGCGACATTTGCTCAAAGACTCATCTGGGAAGAGAGGTCCCGCCAGAAGCTCGAGAATGGGTTTCCCCAT)	gi|336125401|ref|YP_004581512.1|;gi|224566902|gb|ACN56745.1|	60.92	75.86	87	33	1	1	261	970	1055	3e-30	119
	gi|238563977|ref|YP_002916056.1|;gi|237846579|gb|ACN56750.1|	61.45	78.31	83	31	1	1	249	957	1038	1e-29	117
	gi|544395672|ref|YP_008567619.1|;gi|540357465|gb|AGV08293.1|	30	55	80	55	1	22	261	977	1055	2e-08	56.2
	gi|386522854|ref|YP_006273075.1|;gi|333493962|gb|AEF56561.1|	34.29	51.43	70	46	0	31	240	898	967	2e-08	55.8
	gi|125860394|ref|YP_001036293.1|;gi|113901272|gb|ABI47983.1|	31.25	46.25	80	51	1	10	249	1008	1083	1e-07	53.9
	gi|113901276|gb|ABI47986.1|	31.25	46.25	80	51	1	10	249	1008	1083	2e-07	53.1
	gi|586929338|ref|YP_009002585.1|;gi|584388573|gb|AHI90954.1|	35.21	50.7	71	46	0	28	240	928	998	2e-07	52.8
	gi|27819380|ref|NP_777317.1|;gi|27802651|gb|AAO21220.1|	37.7	52.46	61	32	3	25	204	921	976	1e-05	47.8
	gi|156739676|gb|ABU93491.1|	27.94	54.41	68	49	0	28	231	85	152	3e-05	45.4
	gi|182239960|gb|ACB87150.1|	27.94	54.41	68	49	0	28	231	1005	1072	6e-05	45.4
	gi|156739673|gb|ABU93490.1|	26.47	54.41	68	50	0	28	231	85	152	9e-05	43.9
	gi|353453401|gb|AER00544.1|	26.47	54.41	68	50	0	28	231	1005	1072	9e-05	45.1
	gi|56266252|emb|CAE81285.1|	33.9	54.24	59	39	0	31	207	805	863	0.0001	44.7
	gi|56266239|emb|CAE76628.1|	33.9	54.24	59	39	0	31	207	882	940	0.0001	44.3
	gi|198385725|gb|ACH86211.1|	26.47	54.41	68	50	0	28	231	521	588	0.0001	44.3
	gi|190360820|gb|ACE76864.1|	26.47	52.94	68	50	0	28	231	998	1065	0.0002	43.5
	gi|18450271|ref|NP_569153.1|;gi|16416939|gb|AAL18495.1|AF347695_3	26.47	52.94	68	50	0	28	231	1013	1080	0.0002	43.5
	gi|48686545|emb|CAD59232.1|	33.9	54.24	59	39	0	31	207	876	934	0.0003	43.5
	gi|9627249|ref|NP_041734.1|;gi|347871|gb|AAA03171.1|	33.9	54.24	59	39	0	31	207	876	934	0.0003	43.1
	gi|353453394|gb|AER00538.1|	26.47	51.47	68	50	0	28	231	1012	1079	0.0003	43.1
	gi|56266281|emb|CAG70342.1|	33.9	52.54	59	39	0	31	207	907	965	0.0004	43.1
	gi|182239993|gb|ACB87156.1|	31.48	59.26	54	37	0	70	231	1021	1074	0.0004	43.1
	gi|575471125|gb|AHG94942.1|	30.26	46.05	76	44	3	43	261	513	582	0.0007	42
	gi|190360813|gb|ACE76858.1|	25	52.94	68	51	0	28	231	997	1064	0.0007	42
	gi|392718245|gb|AFM82591.1|	33.87	50	62	41	0	22	207	905	966	0.0008	42
	gi|65362561|ref|YP_233110.1|;gi|53830363|gb|AAU95075.1|	24.32	45.95	74	50	2	28	243	857	926	0.001	41.2
	gi|595763749|gb|AHM92960.1|	24.32	45.95	74	50	2	28	243	856	925	0.001	41.2
	gi|332308954|ref|YP_004442839.1|;gi|331029471|gb|AEC49890.1|	24.64	46.38	69	47	2	31	237	846	909	0.002	40.8
	gi|56266245|emb|CAE81279.1|	32.2	52.54	59	40	0	31	207	881	939	0.002	40.8
	gi|595763741|gb|AHM92954.1|	24.64	46.38	69	47	2	31	237	846	909	0.002	40.4
	gi|319656531|gb|ADV58682.1|	24.64	46.38	69	47	2	31	237	846	909	0.002	40.4
	gi|5596673|emb|CAA64272.1|;gi|5596675|emb|CAA64273.1|	30.26	46.05	76	44	3	43	261	322	391	0.003	40
	gi|65372050|ref|YP_233107.1|;gi|40457271|gb|AAR86692.1|	26.23	49.18	61	41	1	25	207	837	893	0.005	39.3
	gi|595763737|gb|AHM92951.1|	26.23	49.18	61	41	1	25	207	837	893	0.005	39.3
	gi|194871990|ref|YP_002117531.1|;gi|194399161|gb|ACF60613.1|	28.21	48.72	78	48	2	22	243	915	988	0.006	39.3
	gi|563580457|gb|AHB61266.1|	34.85	42.42	66	42	1	25	222	3	67	0.008	37.4
	gi|62327617|ref|YP_224289.1|;gi|58618162|gb|AAW80648.1|	23.33	50	60	42	1	28	207	854	909	0.009	38.9
	gi|595763745|gb|AHM92957.1|	23.33	48.33	60	42	1	28	207	854	909	0.021	37.4
	gi|563580451|gb|AHB61260.1|	36.07	44.26	61	38	1	25	207	967	1026	0.024	37.4
	gi|95020641|ref|YP_605811.1|;gi|68566426|gb|AAY99427.1|	20.27	43.24	74	53	2	28	243	859	928	0.051	36.2
	gi|332273799|gb|AEE39279.1|	29.41	41.18	68	47	1	19	222	979	1045	0.065	36.2
	gi|332273787|gb|AEE39270.1|	28.17	42.25	71	50	1	19	231	979	1048	0.066	35.8
	gi|332273791|gb|AEE39273.1|	29.41	41.18	68	47	1	19	222	979	1045	0.066	35.8
	gi|394743641|ref|YP_006495799.1|;gi|392856295|gb|AFM84639.1|	29.41	41.18	68	47	1	19	222	979	1045	0.069	35.8
	gi|332304384|ref|YP_004442824.1|;gi|331029450|gb|AEC49874.1|	28.17	46.48	71	46	2	31	240	831	897	0.1	35.4
	gi|332273795|gb|AEE39276.1|	29.41	39.71	68	47	1	19	222	979	1045	0.12	35
	gi|311788791|ref|YP_003987465.1|;gi|307716263|gb|ADN88182.1|	26.98	46.03	63	42	1	22	210	895	953	0.25	34.3
	gi|113120256|gb|ABI30268.1|	27.59	43.1	58	38	1	31	204	836	889	0.26	34.3
	gi|91214364|gb|ABE27943.1|	27.59	43.1	58	38	1	31	204	836	889	0.27	33.9
	gi|384403233|gb|AFH88826.1|	27.59	43.1	58	38	1	31	204	836	889	0.28	33.9
	gi|595763733|gb|AHM92948.1|	27.59	43.1	58	38	1	31	204	836	889	0.28	33.9
	gi|18450261|ref|NP_569150.1|;gi|3183637|emb|CAA05264.1|	27.59	43.1	58	38	1	31	204	836	889	0.28	33.9
	gi|27228721|ref|NP_758808.1|;gi|25814833|gb|AAN75640.1|AF357836_3	27.27	43.94	66	45	2	28	222	825	888	0.33	33.9
	gi|262392380|ref|YP_003284237.1|;gi|240114281|gb|ACS44708.1|	23.94	38.03	71	50	1	28	240	821	887	0.36	33.5
	gi|595763753|gb|AHM92963.1|	27.59	43.1	58	38	1	31	204	836	889	0.4	33.5
	gi|332308950|ref|YP_004442836.1|;gi|331029467|gb|AEC49887.1|	25.86	41.38	58	39	1	31	204	834	887	1.3	32
	gi|268321248|gb|ACZ02411.1|	25.86	39.66	58	39	1	31	204	839	892	1.4	32
	gi|268321244|gb|ACZ02408.1|	25.86	39.66	58	39	1	31	204	840	893	1.7	31.6
	gi|259120464|ref|YP_003208050.1|;gi|258547408|gb|ACV74337.1|	29.41	39.71	68	39	2	28	219	1016	1078	1.9	31.6
	gi|3551150|dbj|BAA32781.1|	39.13	52.17	46	26	1	141	4	466	509	2.6	31.2
	gi|290574817|gb|ADD49350.1|	33.33	47.92	48	25	1	178	56	392	439	4.6	30.4
	gi|148839272|ref|YP_001293182.1|;gi|148645292|gb|ABR01170.1|	32.43	62.16	37	23	1	28	138	932	966	4.8	30.4
	gi|96980851|ref|YP_610965.1|;gi|92430216|gb|ABE77344.1|	32.43	62.16	37	23	1	28	138	934	968	4.9	30
	gi|384403237|gb|AFH88829.1|	25.86	41.38	58	39	1	31	204	836	889	8	29.6
# Database: nr
# 12 hits found
query id (sequence)	subject ids	% identity	% positives	alignment length	mismatches	gap opens	q. start	q. end	s. start	s. end	E-value	Max score
NODE_1729_length_100_cov_3.000000 (GGAGTTGTCCTCTTTTCTTTTCGTTGTCTAGCTCCTGCTTAAGCCTAGCTCTGTCCTGGTCTGCCCAATTCATATAGATTTGTTGCTGTTGGATTAAGGCAGTTTGATCAGGGAATGGGG)	gi|238563977|ref|YP_002916056.1|;gi|237846579|gb|ACN56750.1|	87.18	100	39	5	0	118	2	1042	1080	4e-16	76.3
	gi|336125401|ref|YP_004581512.1|;gi|224566902|gb|ACN56745.1|	82.05	97.44	39	7	0	118	2	1055	1093	6e-15	72.8
	gi|156739673|gb|ABU93490.1|	50	73.33	30	14	1	118	29	161	189	0.29	32.3
	gi|156739676|gb|ABU93491.1|	50	73.33	30	14	1	118	29	161	189	0.3	32.3
	gi|198385725|gb|ACH86211.1|	44.74	65.79	38	20	1	118	5	597	633	0.35	32.3
	gi|353453401|gb|AER00544.1|	44.74	65.79	38	20	1	118	5	1081	1117	0.38	32.3
	gi|190360820|gb|ACE76864.1|	44.74	65.79	38	20	1	118	5	1074	1110	0.39	32.3
	gi|182239993|gb|ACB87156.1|	44.74	65.79	38	20	1	118	5	1083	1119	0.39	32.3
	gi|353453394|gb|AER00538.1|	44.74	65.79	38	20	1	118	5	1088	1124	0.39	32.3
	gi|190360813|gb|ACE76858.1|	44.74	65.79	38	20	1	118	5	1073	1109	0.4	32.3
	gi|182239960|gb|ACB87150.1|	44.74	65.79	38	20	1	118	5	1081	1117	0.4	32.3
	gi|18450271|ref|NP_569153.1|;gi|16416939|gb|AAL18495.1|AF347695_3	44.74	65.79	38	20	1	118	5	1089	1125	0.4	32.3
# RID: TE5G0SV6014
# 12 hits found
query id (sequence)	subject ids	% identity	% positives	alignment length	mismatches	gap opens	q. start	q. end	s. start	s. end	E-value	Max score
NODE_2762_length_73_cov_2.000000 (TCATCTTTAAGCTCCTGTTGAAGCCTTGCTCTGTCTTGATCAGCCCAATTCATATAGATCTGCTGTTGTTGAATCAGGGCAGTCTGATCAGGG)	gi|238563977|ref|YP_002916056.1|;gi|237846579|gb|ACN56750.1|	86.67	100	30	4	0	92	3	1044	1073	5e-10	58.2
	gi|336125401|ref|YP_004581512.1|;gi|224566902|gb|ACN56745.1|	83.33	93.33	30	5	0	92	3	1057	1086	4e-09	55.5
	gi|156739676|gb|ABU93491.1|	44.44	74.07	27	15	0	89	9	163	189	1.4	30
	gi|156739673|gb|ABU93490.1|	44.44	74.07	27	15	0	89	9	163	189	1.5	30
	gi|198385725|gb|ACH86211.1|	44.44	74.07	27	15	0	89	9	599	625	1.7	30
	gi|182239993|gb|ACB87156.1|	44.44	74.07	27	15	0	89	9	1085	1111	2	30
	gi|353453394|gb|AER00538.1|	44.44	74.07	27	15	0	89	9	1090	1116	2	30
	gi|190360813|gb|ACE76858.1|	44.44	74.07	27	15	0	89	9	1075	1101	2	30
	gi|182239960|gb|ACB87150.1|	44.44	74.07	27	15	0	89	9	1083	1109	2	30
	gi|18450271|ref|NP_569153.1|;gi|16416939|gb|AAL18495.1|AF347695_3	44.44	74.07	27	15	0	89	9	1091	1117	2.1	30
	gi|190360820|gb|ACE76864.1|	44.44	74.07	27	15	0	89	9	1076	1102	2.1	29.6
	gi|353453401|gb|AER00544.1|	44.44	74.07	27	15	0	89	9	1083	1109	2.1	29.6
# RID: TE5G0SV6014
# 2 hits found
query id (sequence)	subject ids	% identity	% positives	alignment length	mismatches	gap opens	q. start	q. end	s. start	s. end	E-value	Max score
NODE_676_length_48_cov_1.958333 (CCCTGATCAGACTGCCCTTATACAACAACAGCAGCTCTACATGAATTGGGCAGATCAAGACAGAGCAA)	gi|238563977|ref|YP_002916056.1|;gi|237846579|gb|ACN56750.1|	100	100	22	0	0	2	67	1044	1065	7e-07	48.5
	gi|336125401|ref|YP_004581512.1|;gi|224566902|gb|ACN56745.1|	90.91	95.45	22	2	0	2	67	1057	1078	1e-05	45.1
# RID: TE5G0SV6014
# 1 hits found
query id (sequence)	subject ids	% identity	% positives	alignment length	mismatches	gap opens	q. start	q. end	s. start	s. end	E-value	Max score
NODE_1847_length_43_cov_2.000000 (TACCTACGTCTTTCATATTATACAGCCTGTTGTTGAGCTCCGTCGATGTAGATGAAACCGTTT)	gi|336125402|ref|YP_004581513.1|;gi|237846574|gb|ACN56746.1|	87.5	87.5	16	2	0	58	11	11	26	0.26	32
# RID: TE5G0SV6014
# 69 hits found
query id (sequence)	subject ids	% identity	% positives	alignment length	mismatches	gap opens	q. start	q. end	s. start	s. end	E-value	Max score
NODE_926_length_102_cov_2.578431 (ACTAAAGGAAGGATATATAATCATAAGCGGACATACCTTTCCCCTTCCTATAGTTTATGCACTCAACCCCATGAAGATTGGAAAAGGCATTCAGTTCATAATTGGATGCAATTTCATAAGAA)	gi|238563978|ref|YP_002916057.1|;gi|237846580|gb|ACN56751.1|	85	95	40	6	0	2	121	60	99	7e-17	78.2
	gi|336125402|ref|YP_004581513.1|;gi|237846574|gb|ACN56746.1|	80	90	40	8	0	2	121	84	123	3e-15	73.6
	gi|392718245|gb|AFM82591.1|	52.5	67.5	40	18	1	2	121	1168	1206	1e-06	48.9
	gi|56266252|emb|CAE81285.1|	52.5	67.5	40	18	1	2	121	1052	1090	2e-06	48.1
	gi|56266245|emb|CAE81279.1|	52.5	67.5	40	18	1	2	121	1128	1166	2e-06	48.1
	gi|9627249|ref|NP_041734.1|;gi|347871|gb|AAA03171.1|	52.5	67.5	40	18	1	2	121	1118	1156	2e-06	48.1
	gi|48686545|emb|CAD59232.1|	52.5	67.5	40	18	1	2	121	1121	1159	2e-06	48.1
	gi|56266239|emb|CAE76628.1|	52.5	67.5	40	18	1	2	121	1129	1167	2e-06	48.1
	gi|148839272|ref|YP_001293182.1|;gi|148645292|gb|ABR01170.1|	50	62.5	40	20	0	2	121	1191	1230	5e-06	47.4
	gi|96980851|ref|YP_610965.1|;gi|92430216|gb|ABE77344.1|	50	62.5	40	20	0	2	121	1193	1232	5e-06	47.4
	gi|575471125|gb|AHG94942.1|	50	67.5	40	19	1	2	121	763	801	5e-06	47
	gi|124830842|gb|ABN15090.1|	50	67.5	40	19	1	2	121	95	133	5e-06	45.4
	gi|124830855|gb|ABN15091.1|	52.5	67.5	40	18	1	2	121	62	100	6e-06	44.3
	gi|182239960|gb|ACB87150.1|	52.5	67.5	40	18	1	2	121	1242	1280	6e-06	47
	gi|182239993|gb|ACB87156.1|	52.5	67.5	40	18	1	2	121	1244	1282	6e-06	47
	gi|190360820|gb|ACE76864.1|	52.5	67.5	40	18	1	2	121	1235	1273	8e-06	46.6
	gi|18450271|ref|NP_569153.1|;gi|16416939|gb|AAL18495.1|AF347695_3	52.5	67.5	40	18	1	2	121	1250	1288	8e-06	46.6
	gi|56266281|emb|CAG70342.1|	50	67.5	40	19	1	2	121	1149	1187	9e-06	46.2
	gi|386522854|ref|YP_006273075.1|;gi|333493962|gb|AEF56561.1|	52.5	70	40	18	1	2	121	1130	1168	1e-05	45.8
	gi|586929338|ref|YP_009002585.1|;gi|584388573|gb|AHI90954.1|	42.5	62.5	40	23	0	2	121	1185	1224	1e-05	45.8
	gi|353453401|gb|AER00544.1|	50	67.5	40	19	1	2	121	1242	1280	1e-05	45.8
	gi|353453394|gb|AER00538.1|	52.5	67.5	40	18	1	2	121	1249	1287	2e-05	45.4
	gi|198385725|gb|ACH86211.1|	50	67.5	40	19	1	2	121	758	796	2e-05	45.4
	gi|190360813|gb|ACE76858.1|	50	67.5	40	19	1	2	121	1234	1272	2e-05	45.4
	gi|56790007|gb|AAW30012.1|	52.5	67.5	40	18	1	2	121	43	81	3e-05	43.9
	gi|146762543|gb|ABQ45369.1|	50	67.5	40	19	1	2	121	65	103	4e-05	42.7
	gi|146762541|gb|ABQ45368.1|	50	67.5	40	19	1	2	121	75	113	5e-05	42.7
	gi|124830822|gb|ABN15089.1|	50	67.5	40	19	1	2	121	95	133	5e-05	42.7
	gi|544395672|ref|YP_008567619.1|;gi|540357465|gb|AGV08293.1|	52.5	60	40	18	1	2	121	1247	1285	7e-05	43.9
	gi|9625567|ref|NP_039820.1|;gi|130594|sp|P19199.2|POL_COYMV;gi|59050|emb|CAA37110.1|	47.5	65	40	20	1	2	121	1260	1298	0.0001	42.7
	gi|125860394|ref|YP_001036293.1|;gi|113901272|gb|ABI47983.1|	50	65	40	19	1	2	121	1256	1294	0.0002	42.4
	gi|213496080|ref|YP_002321513.1|;gi|154354401|gb|ABS76283.1|	47.5	57.5	40	20	1	2	121	1538	1576	0.002	39.7
	gi|194871990|ref|YP_002117531.1|;gi|194399161|gb|ACF60613.1|	40	67.5	40	23	1	2	121	1195	1233	0.006	38.1
	gi|332308937|ref|YP_004442827.1|;gi|331029454|gb|AEC49877.1|	45	60	40	21	1	2	121	1111	1149	0.007	37.7
	gi|332308942|ref|YP_004442830.1|;gi|331029459|gb|AEC49881.1|	42.5	62.5	40	22	1	2	121	1108	1146	0.008	37.7
	gi|62327617|ref|YP_224289.1|;gi|58618162|gb|AAW80648.1|	50	60	40	19	1	2	121	1137	1175	0.009	37.4
	gi|595763745|gb|AHM92957.1|	50	60	40	19	1	2	121	1137	1175	0.009	37.4
	gi|332308946|ref|YP_004442833.1|;gi|331029463|gb|AEC49884.1|	47.5	57.5	40	20	1	2	121	1100	1138	0.013	37
	gi|500998681|ref|YP_004732983.2|;gi|344345640|gb|AEI98823.2|	45	67.5	40	20	2	2	121	1286	1323	0.027	35.8
	gi|113901276|gb|ABI47986.1|	44.74	60.53	38	20	1	2	115	1256	1292	0.029	35.8
	gi|397135981|gb|AFO11486.1|	43.9	65.85	41	21	2	2	121	1132	1171	0.048	35
	gi|397135985|gb|AFO11489.1|	41.46	65.85	41	22	2	2	121	1117	1156	0.056	35
	gi|94972342|ref|YP_595725.1|;gi|294839|gb|AAA47454.1|	41.46	65.85	41	22	2	2	121	1123	1162	0.056	35
	gi|262392380|ref|YP_003284237.1|;gi|240114281|gb|ACS44708.1|	42.5	60	40	22	1	2	121	1073	1111	0.072	34.7
	gi|595763741|gb|AHM92954.1|	42.5	60	40	21	1	2	121	1131	1168	0.099	34.3
	gi|332308954|ref|YP_004442839.1|;gi|331029471|gb|AEC49890.1|	42.5	60	40	21	1	2	121	1131	1168	0.099	34.3
	gi|319656531|gb|ADV58682.1|	42.5	60	40	21	1	2	121	1131	1168	0.099	34.3
	gi|563580451|gb|AHB61260.1|	40	62.5	40	22	2	2	121	1253	1290	0.14	33.9
	gi|595763749|gb|AHM92960.1|	42.5	60	40	21	1	2	121	1156	1193	0.15	33.9
	gi|65362561|ref|YP_233110.1|;gi|53830363|gb|AAU95075.1|	42.5	60	40	21	1	2	121	1157	1194	0.15	33.9
	gi|95020641|ref|YP_605811.1|;gi|68566426|gb|AAY99427.1|	42.5	60	40	21	1	2	121	1159	1196	0.15	33.9
	gi|397135989|gb|AFO11492.1|	39.02	68.29	41	23	2	2	121	1127	1166	0.17	33.5
	gi|65372050|ref|YP_233107.1|;gi|40457271|gb|AAR86692.1|	40	60	40	22	1	2	121	1101	1138	0.19	33.5
	gi|595763737|gb|AHM92951.1|	40	60	40	22	1	2	121	1101	1138	0.19	33.5
	gi|259120464|ref|YP_003208050.1|;gi|258547408|gb|ACV74337.1|	40	55	40	23	1	2	121	1242	1280	0.23	33.1
	gi|5596677|emb|CAA64274.1|	53.85	73.08	26	11	1	44	121	1	25	0.25	32.7
	gi|15029536|ref|NP_149413.1|;gi|15027125|emb|CAC44907.1|	39.02	65.85	41	23	2	2	121	1139	1178	0.41	32.3
	gi|40252073|emb|CAA64703.1|	50	73.08	26	12	1	44	121	1	25	0.49	31.6
	gi|40252064|emb|CAA64701.1|	50	73.08	26	12	1	44	121	1	25	0.5	31.6
	gi|5596679|emb|CAA64275.1|	50	73.08	26	12	1	44	121	1	25	0.51	31.6
	gi|332304384|ref|YP_004442824.1|;gi|331029450|gb|AEC49874.1|	35.9	56.41	39	23	1	2	118	1100	1136	2.7	30
	gi|307947583|gb|ADN96018.1|	35	57.5	40	25	1	2	121	70	108	3.3	29.6
	gi|359367498|gb|AEV42076.1|	35	57.5	40	25	1	2	121	1124	1162	3.6	29.6
	gi|311788791|ref|YP_003987465.1|;gi|307716263|gb|ADN88182.1|	35	57.5	40	25	1	2	121	1205	1243	3.6	29.6
	gi|394743641|ref|YP_006495799.1|;gi|392856295|gb|AFM84639.1|	35	60	40	24	2	2	121	1276	1313	7	28.5
	gi|332273799|gb|AEE39279.1|	35	60	40	24	2	2	121	1276	1313	7	28.5
	gi|332273795|gb|AEE39276.1|	35	60	40	24	2	2	121	1276	1313	7	28.5
	gi|332273791|gb|AEE39273.1|	35	60	40	24	2	2	121	1276	1313	7	28.5
	gi|332273787|gb|AEE39270.1|	35	60	40	24	2	2	121	1276	1313	7	28.5
# RID: TE5G0SV6014
# 101 hits found
query id (sequence)	subject ids	% identity	% positives	alignment length	mismatches	gap opens	q. start	q. end	s. start	s. end	E-value	Max score
NODE_1424_length_191_cov_2.942408 (GGGGGATCTTGTATGACAAGGTCAGGATTTTTGATCCTCAGTGTGCAGGTGACCTTATCTTTCTTCCAATGCCTGAGAGGGTCGTCCCCTATGTATCCCTCTCTGATCATCTTAGCAACCTCAGCTCTGAACCTTGGGAATGCCGTGGTTCTTTCCTCATTTAAGGCTCCAATGGTTGCTGCTACAGTCGATCTTTCTTGTGTCTCAATAG)	gi|238563978|ref|YP_002916057.1|;gi|237846580|gb|ACN56751.1|	78.26	89.86	69	15	0	209	3	121	189	2e-31	120
	gi|336125402|ref|YP_004581513.1|;gi|237846574|gb|ACN56746.1|	68.12	85.51	69	22	0	209	3	145	213	1e-26	107
	gi|332304384|ref|YP_004442824.1|;gi|331029450|gb|AEC49874.1|	46.77	70.97	62	28	2	191	6	1186	1242	2e-11	63.9
	gi|65372050|ref|YP_233107.1|;gi|40457271|gb|AAR86692.1|	45.45	74.55	55	25	1	170	6	1193	1242	2e-10	61.6
	gi|595763737|gb|AHM92951.1|	45.45	74.55	55	25	1	170	6	1193	1242	2e-10	61.2
	gi|27819380|ref|NP_777317.1|;gi|27802651|gb|AAO21220.1|	60.53	86.84	38	15	0	119	6	1294	1331	2e-10	61.2
	gi|544395672|ref|YP_008567619.1|;gi|540357465|gb|AGV08293.1|	48.08	71.15	52	23	1	149	6	1338	1389	3e-10	60.5
	gi|215490442|gb|ACJ67841.1|	50	84.21	38	19	0	119	6	127	164	7e-10	57
	gi|386522854|ref|YP_006273075.1|;gi|333493962|gb|AEF56561.1|	40	61.54	65	36	1	200	6	1212	1273	8e-10	59.3
	gi|586929338|ref|YP_009002585.1|;gi|584388573|gb|AHI90954.1|	39.68	66.67	63	35	1	194	6	1272	1331	5e-09	57.4
	gi|384403237|gb|AFH88829.1|	50	84.21	38	19	0	119	6	1201	1238	6e-09	56.6
	gi|384403233|gb|AFH88826.1|	50	84.21	38	19	0	119	6	1201	1238	7e-09	56.6
	gi|18450261|ref|NP_569150.1|;gi|3183637|emb|CAA05264.1|	50	84.21	38	19	0	119	6	1201	1238	7e-09	56.6
	gi|91214364|gb|ABE27943.1|	50	84.21	38	19	0	119	6	1201	1238	7e-09	56.6
	gi|113120256|gb|ABI30268.1|	50	84.21	38	19	0	119	6	1201	1238	7e-09	56.6
	gi|595763733|gb|AHM92948.1|	50	84.21	38	19	0	119	6	1201	1238	7e-09	56.6
	gi|95020641|ref|YP_605811.1|;gi|68566426|gb|AAY99427.1|	52.5	80	40	19	0	125	6	1261	1300	7e-09	56.6
	gi|268321248|gb|ACZ02411.1|	50	86.84	38	19	0	119	6	1205	1242	8e-09	56.6
	gi|262392380|ref|YP_003284237.1|;gi|240114281|gb|ACS44708.1|	61.29	93.55	31	12	0	98	6	1185	1215	8e-09	56.6
	gi|319656531|gb|ADV58682.1|	52.5	80	40	19	0	125	6	1233	1272	9e-09	56.2
	gi|595763741|gb|AHM92954.1|	52.5	80	40	19	0	125	6	1233	1272	9e-09	56.2
	gi|332308937|ref|YP_004442827.1|;gi|331029454|gb|AEC49877.1|	53.66	73.17	41	19	0	128	6	1203	1243	1e-08	56.2
	gi|595763753|gb|AHM92963.1|	50	82.5	40	20	0	125	6	1212	1251	1e-08	56.2
	gi|268321244|gb|ACZ02408.1|	50	84.21	38	19	0	119	6	1206	1243	1e-08	56.2
	gi|48686545|emb|CAD59232.1|	45.45	77.27	44	24	0	137	6	1245	1288	1e-08	56.2
	gi|65362561|ref|YP_233110.1|;gi|53830363|gb|AAU95075.1|	52.5	80	40	19	0	125	6	1259	1298	1e-08	55.8
	gi|595763749|gb|AHM92960.1|	52.5	80	40	19	0	125	6	1258	1297	1e-08	55.8
	gi|9627249|ref|NP_041734.1|;gi|347871|gb|AAA03171.1|	43.18	77.27	44	25	0	137	6	1240	1283	2e-08	55.8
	gi|332308942|ref|YP_004442830.1|;gi|331029459|gb|AEC49881.1|	57.89	76.32	38	16	0	119	6	1203	1240	2e-08	55.5
	gi|56266252|emb|CAE81285.1|	43.18	77.27	44	25	0	137	6	1170	1213	2e-08	55.5
	gi|56266245|emb|CAE81279.1|	43.18	77.27	44	25	0	137	6	1246	1289	2e-08	55.5
	gi|56266239|emb|CAE76628.1|	43.18	77.27	44	25	0	137	6	1247	1290	2e-08	55.5
	gi|190360820|gb|ACE76864.1|	44.9	75.51	49	23	1	140	6	1335	1383	2e-08	55.1
	gi|18450271|ref|NP_569153.1|;gi|16416939|gb|AAL18495.1|AF347695_3	44.9	75.51	49	23	1	140	6	1350	1398	2e-08	55.1
	gi|190360813|gb|ACE76858.1|	48.98	73.47	49	21	1	140	6	1334	1382	3e-08	55.1
	gi|392718245|gb|AFM82591.1|	40.91	75	44	26	0	137	6	1290	1333	3e-08	55.1
	gi|332308954|ref|YP_004442839.1|;gi|331029471|gb|AEC49890.1|	50	77.5	40	20	0	125	6	1233	1272	3e-08	54.7
	gi|332308950|ref|YP_004442836.1|;gi|331029467|gb|AEC49887.1|	47.5	80	40	21	0	125	6	1210	1249	3e-08	54.7
	gi|56266281|emb|CAG70342.1|	40	72	50	30	0	155	6	1276	1325	4e-08	54.7
	gi|56790007|gb|AAW30012.1|	44.83	67.24	58	26	2	167	6	136	191	4e-08	53.5
	gi|27228721|ref|NP_758808.1|;gi|25814833|gb|AAN75640.1|AF357836_3	38.24	57.35	68	35	1	209	6	1231	1291	4e-08	54.3
	gi|198385725|gb|ACH86211.1|	46.94	73.47	49	22	1	140	6	857	905	5e-08	54.3
	gi|595763745|gb|AHM92957.1|	59.38	84.38	32	13	0	101	6	1248	1279	5e-08	53.9
	gi|62327617|ref|YP_224289.1|;gi|58618162|gb|AAW80648.1|	59.38	84.38	32	13	0	101	6	1248	1279	5e-08	53.9
	gi|125860394|ref|YP_001036293.1|;gi|113901272|gb|ABI47983.1|	50	69.57	46	19	1	131	6	1354	1399	6e-08	53.9
	gi|182239993|gb|ACB87156.1|	46.94	73.47	49	22	1	140	6	1344	1392	7e-08	53.5
	gi|182239960|gb|ACB87150.1|	46.94	73.47	49	22	1	140	6	1342	1390	9e-08	53.5
	gi|353453394|gb|AER00538.1|	44.9	75.51	49	23	1	140	6	1349	1397	1e-07	53.1
	gi|5596677|emb|CAA64274.1|	46.51	67.44	43	23	0	134	6	90	132	2e-07	51.2
	gi|259120464|ref|YP_003208050.1|;gi|258547408|gb|ACV74337.1|	44.19	69.77	43	24	0	134	6	1346	1388	2e-07	52.4
	gi|15029536|ref|NP_149413.1|;gi|15027125|emb|CAC44907.1|	47.37	78.95	38	20	0	119	6	1235	1272	3e-07	51.6
	gi|397135993|gb|AFO11495.1|	47.37	78.95	38	20	0	119	6	1244	1281	3e-07	51.6
	gi|397135981|gb|AFO11486.1|	47.37	78.95	38	20	0	119	6	1228	1265	4e-07	51.6
	gi|332308946|ref|YP_004442833.1|;gi|331029463|gb|AEC49884.1|	54.84	83.87	31	14	0	98	6	1202	1232	5e-07	51.2
	gi|311788791|ref|YP_003987465.1|;gi|307716263|gb|ADN88182.1|	56.25	87.5	32	14	0	101	6	1317	1348	5e-07	51.2
	gi|307947583|gb|ADN96018.1|	56.25	87.5	32	14	0	101	6	182	213	7e-07	50.4
	gi|40252064|emb|CAA64701.1|	44.19	67.44	43	24	0	134	6	90	132	8e-07	49.7
	gi|575471125|gb|AHG94942.1|	44.19	67.44	43	24	0	134	6	866	908	9e-07	50.4
	gi|113901277|gb|ABI47987.1|	64.52	77.42	31	11	0	98	6	74	104	9e-07	50.1
	gi|5596679|emb|CAA64275.1|	44.19	67.44	43	24	0	134	6	90	132	9e-07	49.7
	gi|40252073|emb|CAA64703.1|	44.19	67.44	43	24	0	134	6	90	132	1e-06	49.3
	gi|359367498|gb|AEV42076.1|	56.25	87.5	32	14	0	101	6	1236	1267	1e-06	50.1
	gi|353453401|gb|AER00544.1|	43.1	67.24	58	27	2	167	6	1335	1390	1e-06	50.1
	gi|94972342|ref|YP_595725.1|;gi|294839|gb|AAA47454.1|	42.11	76.32	38	22	0	119	6	1219	1256	2e-06	49.7
	gi|563580451|gb|AHB61260.1|	47.22	77.78	36	19	0	119	12	1357	1392	2e-06	49.7
	gi|397135985|gb|AFO11489.1|	42.11	76.32	38	22	0	119	6	1213	1250	2e-06	49.3
	gi|394743641|ref|YP_006495799.1|;gi|392856295|gb|AFM84639.1|	48.65	75.68	37	19	0	119	9	1380	1416	2e-06	49.3
	gi|332273787|gb|AEE39270.1|	48.65	75.68	37	19	0	119	9	1380	1416	2e-06	49.3
	gi|332273799|gb|AEE39279.1|	48.65	75.68	37	19	0	119	9	1380	1416	2e-06	49.3
	gi|332273791|gb|AEE39273.1|	48.65	75.68	37	19	0	119	9	1380	1416	2e-06	49.3
	gi|500998681|ref|YP_004732983.2|;gi|344345640|gb|AEI98823.2|	48.65	78.38	37	19	0	119	9	1389	1425	3e-06	48.9
	gi|397135989|gb|AFO11492.1|	44.74	76.32	38	21	0	119	6	1222	1259	3e-06	48.9
	gi|332273795|gb|AEE39276.1|	45.95	75.68	37	20	0	119	9	1380	1416	4e-06	48.5
	gi|148839272|ref|YP_001293182.1|;gi|148645292|gb|ABR01170.1|	51.28	69.23	39	19	0	122	6	1295	1333	9e-06	47.4
	gi|96980851|ref|YP_610965.1|;gi|92430216|gb|ABE77344.1|	51.28	69.23	39	19	0	122	6	1297	1335	9e-06	47.4
	gi|194871990|ref|YP_002117531.1|;gi|194399161|gb|ACF60613.1|	36.67	63.33	60	35	1	176	6	1279	1338	2e-05	46.6
	gi|397135997|gb|AFO11498.1|	42.11	73.68	38	22	0	119	6	1304	1341	2e-05	46.6
	gi|397135997|gb|AFO11498.1|	30	60	40	25	1	119	9	1220	1259	0.79	32.3
	gi|213496080|ref|YP_002321513.1|;gi|154354401|gb|ABS76283.1|	39.53	65.12	43	26	0	134	6	1644	1686	0.0001	44.3
	gi|9625567|ref|NP_039820.1|;gi|130594|sp|P19199.2|POL_COYMV;gi|59050|emb|CAA37110.1|	40.91	63.64	44	25	1	140	12	1359	1402	0.002	40.4
	gi|325698335|gb|ADZ45038.1|;gi|325698343|gb|ADZ45042.1|	40	60	40	24	0	122	3	14	53	0.002	39.3
	gi|325698341|gb|ADZ45041.1|	40	60	40	24	0	122	3	14	53	0.003	39.3
	gi|325698337|gb|ADZ45039.1|	40	60	40	24	0	122	3	14	53	0.003	39.3
	gi|325698339|gb|ADZ45040.1|	40	60	40	24	0	122	3	14	53	0.003	39.3
	gi|328545953|ref|YP_004347415.1|;gi|327415369|gb|ADR03142.2|	40	60	40	24	0	122	3	164	203	0.005	38.9
	gi|325698349|gb|ADZ45045.1|	37.5	60	40	25	0	122	3	14	53	0.005	38.5
	gi|325698351|gb|ADZ45046.1|	37.5	60	40	25	0	122	3	11	50	0.009	37.7
	gi|325698345|gb|ADZ45043.1|	37.5	60	40	25	0	122	3	14	53	0.01	37.7
	gi|325698347|gb|ADZ45044.1|	37.5	60	40	25	0	122	3	14	53	0.01	37.4
	gi|146762541|gb|ABQ45368.1|	36.36	72.73	33	17	1	140	54	175	207	0.15	33.9
	gi|146762543|gb|ABQ45369.1|	37.5	71.88	32	16	1	140	57	165	196	0.2	33.5
	gi|124830822|gb|ABN15089.1|	37.5	71.88	32	16	1	140	57	195	226	0.28	33.1
	gi|124830842|gb|ABN15090.1|	37.5	71.88	32	16	1	140	57	195	226	0.29	33.1
	gi|67080370|gb|AAY65151.1|	31.82	50	66	40	2	209	12	79	139	0.29	32.7
	gi|182638598|gb|ACB98332.1|	33.33	51.52	66	39	2	209	12	120	180	0.52	32.3
	gi|57547619|tpd|FAA00006.1|	35.71	75	28	18	0	92	9	1253	1280	0.53	32.7
	gi|57547627|tpd|FAA00012.1|	35.71	75	28	18	0	92	9	1260	1287	0.54	32.7
	gi|386119496|gb|AFI99747.1|	31.82	50	66	40	2	209	12	120	180	0.59	32
	gi|338815082|gb|AEJ08657.1|	31.82	51.52	66	40	2	209	12	88	148	0.63	32
	gi|182638607|gb|ACB98336.1|	33.33	50	66	39	2	209	12	120	180	0.75	32
	gi|2769605|emb|CAA76089.1|	31.82	51.52	66	40	2	209	12	88	148	0.79	31.6
# RID: TE5G0SV6014
# 2 hits found
query id (sequence)	subject ids	% identity	% positives	alignment length	mismatches	gap opens	q. start	q. end	s. start	s. end	E-value	Max score
NODE_1257_length_43_cov_2.000000 (AAAGAACCATGGTTTTTCCAAGGTTCAGGGCTGAGGTTGCAAAACTGATCAAAGAGGGATACA)	gi|238563978|ref|YP_002916057.1|;gi|237846580|gb|ACN56751.1|	85	95	20	3	0	3	62	140	159	0.0005	40
	gi|336125402|ref|YP_004581513.1|;gi|237846574|gb|ACN56746.1|	75	90	20	5	0	3	62	164	183	0.006	37
# RID: TE5G0SV6014
# 94 hits found
query id (sequence)	subject ids	% identity	% positives	alignment length	mismatches	gap opens	q. start	q. end	s. start	s. end	E-value	Max score
NODE_1948_length_80_cov_2.887500 (GGGGGATCTTGTATGATAAGGTCAGGATTCTTAATCCTCAGAGTGCAGGTGACCTTATCCTTCTTCCAGTGCCTAAGAGGGTCATCCCCTATGTATCCCT)	gi|238563978|ref|YP_002916057.1|;gi|237846580|gb|ACN56751.1|	81.25	93.75	32	6	0	98	3	158	189	9e-13	65.9
	gi|27819380|ref|NP_777317.1|;gi|27802651|gb|AAO21220.1|	70.97	93.55	31	9	0	98	6	1301	1331	6e-10	58.2
	gi|262392380|ref|YP_003284237.1|;gi|240114281|gb|ACS44708.1|	64.52	93.55	31	11	0	98	6	1185	1215	3e-09	56.2
	gi|544395672|ref|YP_008567619.1|;gi|540357465|gb|AGV08293.1|	67.74	93.55	31	10	0	98	6	1359	1389	3e-09	56.2
	gi|215490442|gb|ACJ67841.1|	58.06	90.32	31	13	0	98	6	134	164	3e-09	53.5
	gi|65372050|ref|YP_233107.1|;gi|40457271|gb|AAR86692.1|	64.52	90.32	31	11	0	98	6	1212	1242	6e-09	55.1
	gi|595763737|gb|AHM92951.1|	64.52	90.32	31	11	0	98	6	1212	1242	8e-09	54.7
	gi|332308937|ref|YP_004442827.1|;gi|331029454|gb|AEC49877.1|	64.52	83.87	31	11	0	98	6	1213	1243	1e-08	54.7
	gi|332308942|ref|YP_004442830.1|;gi|331029459|gb|AEC49881.1|	67.74	83.87	31	10	0	98	6	1210	1240	1e-08	54.3
	gi|95020641|ref|YP_605811.1|;gi|68566426|gb|AAY99427.1|	64.52	87.1	31	11	0	98	6	1270	1300	1e-08	53.9
	gi|595763749|gb|AHM92960.1|	64.52	87.1	31	11	0	98	6	1267	1297	2e-08	53.9
	gi|65362561|ref|YP_233110.1|;gi|53830363|gb|AAU95075.1|	64.52	87.1	31	11	0	98	6	1268	1298	2e-08	53.9
	gi|332304384|ref|YP_004442824.1|;gi|331029450|gb|AEC49874.1|	61.29	90.32	31	12	0	98	6	1212	1242	2e-08	53.5
	gi|268321244|gb|ACZ02408.1|	58.06	90.32	31	13	0	98	6	1213	1243	2e-08	53.5
	gi|384403237|gb|AFH88829.1|	58.06	90.32	31	13	0	98	6	1208	1238	3e-08	53.1
	gi|384403233|gb|AFH88826.1|	58.06	90.32	31	13	0	98	6	1208	1238	3e-08	53.1
	gi|113120256|gb|ABI30268.1|	58.06	90.32	31	13	0	98	6	1208	1238	3e-08	53.1
	gi|336125402|ref|YP_004581513.1|;gi|237846574|gb|ACN56746.1|	65.62	84.38	32	11	0	98	3	182	213	3e-08	52.8
	gi|91214364|gb|ABE27943.1|	58.06	90.32	31	13	0	98	6	1208	1238	3e-08	53.1
	gi|18450261|ref|NP_569150.1|;gi|3183637|emb|CAA05264.1|	58.06	90.32	31	13	0	98	6	1208	1238	4e-08	52.8
	gi|62327617|ref|YP_224289.1|;gi|58618162|gb|AAW80648.1|	61.29	83.87	31	12	0	98	6	1249	1279	4e-08	52.8
	gi|595763745|gb|AHM92957.1|	61.29	83.87	31	12	0	98	6	1249	1279	4e-08	52.8
	gi|595763733|gb|AHM92948.1|	58.06	90.32	31	13	0	98	6	1208	1238	4e-08	52.8
	gi|595763741|gb|AHM92954.1|	61.29	87.1	31	12	0	98	6	1242	1272	4e-08	52.8
	gi|27228721|ref|NP_758808.1|;gi|25814833|gb|AAN75640.1|AF357836_3	64.52	83.87	31	11	0	98	6	1261	1291	4e-08	52.8
	gi|595763753|gb|AHM92963.1|	58.06	87.1	31	13	0	98	6	1221	1251	4e-08	52.8
	gi|319656531|gb|ADV58682.1|	61.29	87.1	31	12	0	98	6	1242	1272	4e-08	52.8
	gi|332308954|ref|YP_004442839.1|;gi|331029471|gb|AEC49890.1|	61.29	87.1	31	12	0	98	6	1242	1272	4e-08	52.8
	gi|268321248|gb|ACZ02411.1|	54.84	90.32	31	14	0	98	6	1212	1242	5e-08	52.8
	gi|332308950|ref|YP_004442836.1|;gi|331029467|gb|AEC49887.1|	58.06	87.1	31	13	0	98	6	1219	1249	5e-08	52.4
	gi|125860394|ref|YP_001036293.1|;gi|113901272|gb|ABI47983.1|	67.74	77.42	31	10	0	98	6	1369	1399	7e-08	52
	gi|9627249|ref|NP_041734.1|;gi|347871|gb|AAA03171.1|	61.29	87.1	31	12	0	98	6	1253	1283	8e-08	52
	gi|586929338|ref|YP_009002585.1|;gi|584388573|gb|AHI90954.1|	58.06	87.1	31	13	0	98	6	1301	1331	8e-08	52
	gi|56266245|emb|CAE81279.1|	61.29	87.1	31	12	0	98	6	1259	1289	8e-08	52
	gi|56266252|emb|CAE81285.1|	61.29	87.1	31	12	0	98	6	1183	1213	9e-08	51.6
	gi|56266239|emb|CAE76628.1|	61.29	87.1	31	12	0	98	6	1260	1290	1e-07	51.6
	gi|48686545|emb|CAD59232.1|	58.06	87.1	31	13	0	98	6	1258	1288	1e-07	51.6
	gi|386522854|ref|YP_006273075.1|;gi|333493962|gb|AEF56561.1|	61.29	83.87	31	12	0	98	6	1243	1273	2e-07	51.2
	gi|190360813|gb|ACE76858.1|	58.06	87.1	31	13	0	98	6	1352	1382	2e-07	51.2
	gi|332308946|ref|YP_004442833.1|;gi|331029463|gb|AEC49884.1|	54.84	83.87	31	14	0	98	6	1202	1232	2e-07	50.8
	gi|392718245|gb|AFM82591.1|	58.06	83.87	31	13	0	98	6	1303	1333	2e-07	50.8
	gi|198385725|gb|ACH86211.1|	54.84	87.1	31	14	0	98	6	875	905	3e-07	50.4
	gi|113901277|gb|ABI47987.1|	64.52	77.42	31	11	0	98	6	74	104	3e-07	50.1
	gi|56266281|emb|CAG70342.1|	54.84	83.87	31	14	0	98	6	1295	1325	4e-07	50.1
	gi|56790007|gb|AAW30012.1|	54.84	83.87	31	14	0	98	6	161	191	5e-07	48.9
	gi|5596677|emb|CAA64274.1|	61.29	77.42	31	12	0	98	6	102	132	5e-07	48.9
	gi|353453394|gb|AER00538.1|	54.84	87.1	31	14	0	98	6	1367	1397	5e-07	49.7
	gi|190360820|gb|ACE76864.1|	54.84	87.1	31	14	0	98	6	1353	1383	6e-07	49.3
	gi|182239993|gb|ACB87156.1|	54.84	87.1	31	14	0	98	6	1362	1392	6e-07	49.3
	gi|18450271|ref|NP_569153.1|;gi|16416939|gb|AAL18495.1|AF347695_3	54.84	87.1	31	14	0	98	6	1368	1398	6e-07	49.3
	gi|182239960|gb|ACB87150.1|	54.84	87.1	31	14	0	98	6	1360	1390	6e-07	49.3
	gi|15029536|ref|NP_149413.1|;gi|15027125|emb|CAC44907.1|	58.06	83.87	31	13	0	98	6	1242	1272	7e-07	49.3
	gi|397135993|gb|AFO11495.1|	58.06	83.87	31	13	0	98	6	1251	1281	8e-07	48.9
	gi|397135981|gb|AFO11486.1|	58.06	83.87	31	13	0	98	6	1235	1265	1e-06	48.5
	gi|307947583|gb|ADN96018.1|	54.84	87.1	31	14	0	98	6	183	213	1e-06	48.5
	gi|311788791|ref|YP_003987465.1|;gi|307716263|gb|ADN88182.1|	54.84	87.1	31	14	0	98	6	1318	1348	1e-06	48.5
	gi|359367498|gb|AEV42076.1|	54.84	87.1	31	14	0	98	6	1237	1267	2e-06	48.1
	gi|5596679|emb|CAA64275.1|	58.06	77.42	31	13	0	98	6	102	132	2e-06	47.4
	gi|40252064|emb|CAA64701.1|	58.06	77.42	31	13	0	98	6	102	132	2e-06	47
	gi|40252073|emb|CAA64703.1|	58.06	77.42	31	13	0	98	6	102	132	2e-06	47
	gi|94972342|ref|YP_595725.1|;gi|294839|gb|AAA47454.1|	51.61	80.65	31	15	0	98	6	1226	1256	2e-06	47.8
	gi|96980851|ref|YP_610965.1|;gi|92430216|gb|ABE77344.1|	68.97	75.86	29	9	0	92	6	1307	1335	3e-06	47.4
	gi|148839272|ref|YP_001293182.1|;gi|148645292|gb|ABR01170.1|	68.97	75.86	29	9	0	92	6	1305	1333	3e-06	47.4
	gi|259120464|ref|YP_003208050.1|;gi|258547408|gb|ACV74337.1|	54.84	80.65	31	14	0	98	6	1358	1388	3e-06	47.4
	gi|397135985|gb|AFO11489.1|	51.61	80.65	31	15	0	98	6	1220	1250	3e-06	47.4
	gi|563580451|gb|AHB61260.1|	55.17	82.76	29	13	0	98	12	1364	1392	4e-06	47
	gi|575471125|gb|AHG94942.1|	58.06	77.42	31	13	0	98	6	878	908	5e-06	46.6
	gi|397135989|gb|AFO11492.1|	54.84	80.65	31	14	0	98	6	1229	1259	5e-06	46.6
	gi|500998681|ref|YP_004732983.2|;gi|344345640|gb|AEI98823.2|	56.67	80	30	13	0	98	9	1396	1425	6e-06	46.2
	gi|394743641|ref|YP_006495799.1|;gi|392856295|gb|AFM84639.1|	56.67	76.67	30	13	0	98	9	1387	1416	1e-05	45.8
	gi|353453401|gb|AER00544.1|	51.61	80.65	31	15	0	98	6	1360	1390	1e-05	45.8
	gi|332273787|gb|AEE39270.1|	56.67	76.67	30	13	0	98	9	1387	1416	1e-05	45.8
	gi|332273799|gb|AEE39279.1|	56.67	76.67	30	13	0	98	9	1387	1416	1e-05	45.4
	gi|332273791|gb|AEE39273.1|	56.67	76.67	30	13	0	98	9	1387	1416	1e-05	45.4
	gi|332273795|gb|AEE39276.1|	53.33	76.67	30	14	0	98	9	1387	1416	2e-05	45.1
	gi|194871990|ref|YP_002117531.1|;gi|194399161|gb|ACF60613.1|	54.84	77.42	31	14	0	98	6	1308	1338	4e-05	43.9
	gi|397135997|gb|AFO11498.1|	51.61	77.42	31	15	0	98	6	1311	1341	5e-05	43.9
	gi|397135997|gb|AFO11498.1|	33.33	60.61	33	19	1	98	9	1227	1259	6.6	28.5
	gi|213496080|ref|YP_002321513.1|;gi|154354401|gb|ABS76283.1|	48.39	70.97	31	16	0	98	6	1656	1686	0.001	39.7
	gi|9625567|ref|NP_039820.1|;gi|130594|sp|P19199.2|POL_COYMV;gi|59050|emb|CAA37110.1|	50	71.43	28	14	0	95	12	1375	1402	0.001	39.7
	gi|325698339|gb|ADZ45040.1|	48.28	65.52	29	15	0	89	3	25	53	0.018	35.4
	gi|325698337|gb|ADZ45039.1|	48.28	65.52	29	15	0	89	3	25	53	0.019	35.4
	gi|325698341|gb|ADZ45041.1|	48.28	65.52	29	15	0	89	3	25	53	0.02	35.4
	gi|325698335|gb|ADZ45038.1|;gi|325698343|gb|ADZ45042.1|	48.28	65.52	29	15	0	89	3	25	53	0.02	35.4
	gi|325698349|gb|ADZ45045.1|	44.83	65.52	29	16	0	89	3	25	53	0.045	34.3
	gi|328545953|ref|YP_004347415.1|;gi|327415369|gb|ADR03142.2|	48.28	65.52	29	15	0	89	3	175	203	0.051	34.7
	gi|325698351|gb|ADZ45046.1|	44.83	65.52	29	16	0	89	3	22	50	0.065	33.9
	gi|325698347|gb|ADZ45044.1|	44.83	65.52	29	16	0	89	3	25	53	0.075	33.9
	gi|325698345|gb|ADZ45043.1|	44.83	65.52	29	16	0	89	3	25	53	0.082	33.5
	gi|57547627|tpd|FAA00012.1|	39.29	75	28	17	0	92	9	1260	1287	0.11	33.9
	gi|57547619|tpd|FAA00006.1|	39.29	75	28	17	0	92	9	1253	1280	0.13	33.5
	gi|57547623|tpd|FAA00009.1|	39.29	67.86	28	17	0	92	9	1260	1287	0.43	32
	gi|326424968|ref|YP_004286190.1|;gi|325048372|emb|CBZ41985.1|	42.31	57.69	26	15	0	98	21	218	243	5	28.5
	gi|146762541|gb|ABQ45368.1|	46.67	93.33	15	8	0	98	54	193	207	7.7	27.7
# RID: TE5G0SV6014
# 91 hits found
query id (sequence)	subject ids	% identity	% positives	alignment length	mismatches	gap opens	q. start	q. end	s. start	s. end	E-value	Max score
NODE_2191_length_63_cov_3.000000 (TTAGGCACTGGAAGAAAAATAAGGTCACATGTACATTGAGGATCAAGAATCCGGACCTTATTATTCAAGATCCCCCACTCAAG)	gi|238563978|ref|YP_002916057.1|;gi|237846580|gb|ACN56751.1|	88.89	92.59	27	3	0	3	83	166	192	6e-10	57.4
	gi|27819380|ref|NP_777317.1|;gi|27802651|gb|AAO21220.1|	74.07	88.89	27	7	0	3	83	1309	1335	2e-07	50.4
	gi|65372050|ref|YP_233107.1|;gi|40457271|gb|AAR86692.1|	70.37	85.19	27	8	0	3	83	1220	1246	1e-06	48.5
	gi|595763737|gb|AHM92951.1|	70.37	85.19	27	8	0	3	83	1220	1246	1e-06	48.1
	gi|262392380|ref|YP_003284237.1|;gi|240114281|gb|ACS44708.1|	66.67	88.89	27	9	0	3	83	1193	1219	1e-06	48.1
	gi|336125402|ref|YP_004581513.1|;gi|237846574|gb|ACN56746.1|	76.92	84.62	26	6	0	6	83	191	216	3e-06	47
	gi|544395672|ref|YP_008567619.1|;gi|540357465|gb|AGV08293.1|	70.37	88.89	27	8	0	3	83	1367	1393	7e-06	45.8
	gi|95020641|ref|YP_605811.1|;gi|68566426|gb|AAY99427.1|	66.67	81.48	27	9	0	3	83	1278	1304	8e-06	45.8
	gi|215490442|gb|ACJ67841.1|	59.26	85.19	27	11	0	3	83	142	168	8e-06	44.3
	gi|595763749|gb|AHM92960.1|	66.67	81.48	27	9	0	3	83	1275	1301	9e-06	45.4
	gi|65362561|ref|YP_233110.1|;gi|53830363|gb|AAU95075.1|	66.67	81.48	27	9	0	3	83	1276	1302	9e-06	45.4
	gi|332304384|ref|YP_004442824.1|;gi|331029450|gb|AEC49874.1|	62.96	85.19	27	10	0	3	83	1220	1246	1e-05	45.4
	gi|268321244|gb|ACZ02408.1|	59.26	85.19	27	11	0	3	83	1221	1247	1e-05	45.1
	gi|62327617|ref|YP_224289.1|;gi|58618162|gb|AAW80648.1|	62.96	77.78	27	10	0	3	83	1257	1283	1e-05	45.1
	gi|595763745|gb|AHM92957.1|	62.96	77.78	27	10	0	3	83	1257	1283	1e-05	45.1
	gi|9627249|ref|NP_041734.1|;gi|347871|gb|AAA03171.1|	66.67	81.48	27	9	0	3	83	1261	1287	1e-05	45.1
	gi|56266245|emb|CAE81279.1|	66.67	81.48	27	9	0	3	83	1267	1293	2e-05	45.1
	gi|56266252|emb|CAE81285.1|	66.67	81.48	27	9	0	3	83	1191	1217	2e-05	44.7
	gi|56266239|emb|CAE76628.1|	66.67	81.48	27	9	0	3	83	1268	1294	2e-05	44.7
	gi|384403237|gb|AFH88829.1|	59.26	85.19	27	11	0	3	83	1216	1242	2e-05	44.7
	gi|113120256|gb|ABI30268.1|	59.26	85.19	27	11	0	3	83	1216	1242	2e-05	44.7
	gi|384403233|gb|AFH88826.1|	59.26	85.19	27	11	0	3	83	1216	1242	2e-05	44.7
	gi|595763741|gb|AHM92954.1|	62.96	81.48	27	10	0	3	83	1250	1276	2e-05	44.7
	gi|332308954|ref|YP_004442839.1|;gi|331029471|gb|AEC49890.1|	62.96	81.48	27	10	0	3	83	1250	1276	2e-05	44.7
	gi|319656531|gb|ADV58682.1|	62.96	81.48	27	10	0	3	83	1250	1276	2e-05	44.7
	gi|91214364|gb|ABE27943.1|	59.26	85.19	27	11	0	3	83	1216	1242	2e-05	44.7
	gi|18450261|ref|NP_569150.1|;gi|3183637|emb|CAA05264.1|	59.26	85.19	27	11	0	3	83	1216	1242	2e-05	44.7
	gi|48686545|emb|CAD59232.1|	62.96	81.48	27	10	0	3	83	1266	1292	2e-05	44.3
	gi|332308950|ref|YP_004442836.1|;gi|331029467|gb|AEC49887.1|	59.26	81.48	27	11	0	3	83	1227	1253	2e-05	44.3
	gi|595763733|gb|AHM92948.1|	59.26	85.19	27	11	0	3	83	1216	1242	2e-05	44.3
	gi|268321248|gb|ACZ02411.1|	55.56	85.19	27	12	0	3	83	1220	1246	2e-05	44.3
	gi|386522854|ref|YP_006273075.1|;gi|333493962|gb|AEF56561.1|	66.67	77.78	27	9	0	3	83	1251	1277	3e-05	44.3
	gi|595763753|gb|AHM92963.1|	59.26	81.48	27	11	0	3	83	1229	1255	3e-05	44.3
	gi|392718245|gb|AFM82591.1|	62.96	77.78	27	10	0	3	83	1311	1337	3e-05	43.9
	gi|96980851|ref|YP_610965.1|;gi|92430216|gb|ABE77344.1|	70.37	74.07	27	8	0	3	83	1313	1339	4e-05	43.9
	gi|148839272|ref|YP_001293182.1|;gi|148645292|gb|ABR01170.1|	70.37	74.07	27	8	0	3	83	1311	1337	4e-05	43.9
	gi|586929338|ref|YP_009002585.1|;gi|584388573|gb|AHI90954.1|	59.26	81.48	27	11	0	3	83	1309	1335	4e-05	43.9
	gi|190360813|gb|ACE76858.1|	62.96	81.48	27	10	0	3	83	1360	1386	5e-05	43.5
	gi|56266281|emb|CAG70342.1|	59.26	77.78	27	11	0	3	83	1303	1329	6e-05	43.1
	gi|311788791|ref|YP_003987465.1|;gi|307716263|gb|ADN88182.1|	61.54	84.62	26	10	0	6	83	1327	1352	8e-05	42.7
	gi|198385725|gb|ACH86211.1|	59.26	81.48	27	11	0	3	83	883	909	0.0001	42.7
	gi|359367498|gb|AEV42076.1|	61.54	84.62	26	10	0	6	83	1246	1271	0.0001	42.4
	gi|259120464|ref|YP_003208050.1|;gi|258547408|gb|ACV74337.1|	62.96	74.07	27	10	0	3	83	1366	1392	0.0001	42.4
	gi|332308937|ref|YP_004442827.1|;gi|331029454|gb|AEC49877.1|	59.26	74.07	27	11	0	3	83	1221	1247	0.0001	42.4
	gi|353453394|gb|AER00538.1|	59.26	81.48	27	11	0	3	83	1375	1401	0.0001	42.4
	gi|18450271|ref|NP_569153.1|;gi|16416939|gb|AAL18495.1|AF347695_3	59.26	81.48	27	11	0	3	83	1376	1402	0.0001	42
	gi|190360820|gb|ACE76864.1|	59.26	81.48	27	11	0	3	83	1361	1387	0.0001	42
	gi|182239993|gb|ACB87156.1|	59.26	81.48	27	11	0	3	83	1370	1396	0.0002	42
	gi|182239960|gb|ACB87150.1|	59.26	81.48	27	11	0	3	83	1368	1394	0.0002	42
	gi|56790007|gb|AAW30012.1|	59.26	77.78	27	11	0	3	83	169	195	0.0002	41.2
	gi|27228721|ref|NP_758808.1|;gi|25814833|gb|AAN75640.1|AF357836_3	59.26	77.78	27	11	0	3	83	1269	1295	0.0002	41.6
	gi|307947583|gb|ADN96018.1|	61.54	84.62	26	10	0	6	83	192	217	0.0002	41.2
	gi|332308942|ref|YP_004442830.1|;gi|331029459|gb|AEC49881.1|	62.96	74.07	27	10	0	3	83	1218	1244	0.0002	41.6
	gi|15029536|ref|NP_149413.1|;gi|15027125|emb|CAC44907.1|	57.69	80.77	26	11	0	3	80	1250	1275	0.0003	41.2
	gi|332308946|ref|YP_004442833.1|;gi|331029463|gb|AEC49884.1|	55.56	74.07	27	12	0	3	83	1210	1236	0.0003	41.2
	gi|397135981|gb|AFO11486.1|	57.69	80.77	26	11	0	3	80	1243	1268	0.0003	41.2
	gi|125860394|ref|YP_001036293.1|;gi|113901272|gb|ABI47983.1|	62.96	70.37	27	10	0	3	83	1377	1403	0.0003	41.2
	gi|397135993|gb|AFO11495.1|	57.69	80.77	26	11	0	3	80	1259	1284	0.0003	41.2
	gi|5596679|emb|CAA64275.1|	62.96	70.37	27	10	0	3	83	110	136	0.0006	39.7
	gi|40252064|emb|CAA64701.1|	62.96	70.37	27	10	0	3	83	110	136	0.0006	39.7
	gi|5596677|emb|CAA64274.1|	62.96	70.37	27	10	0	3	83	110	136	0.0006	39.7
	gi|40252073|emb|CAA64703.1|	62.96	70.37	27	10	0	3	83	110	136	0.0007	39.7
	gi|575471125|gb|AHG94942.1|	62.96	70.37	27	10	0	3	83	886	912	0.001	39.7
	gi|94972342|ref|YP_595725.1|;gi|294839|gb|AAA47454.1|	54.17	79.17	24	11	0	6	77	1235	1258	0.001	39.7
	gi|397135985|gb|AFO11489.1|	54.17	79.17	24	11	0	6	77	1229	1252	0.001	39.3
	gi|397135989|gb|AFO11492.1|	56	80	25	11	0	6	80	1238	1262	0.002	39.3
	gi|397135997|gb|AFO11498.1|	53.85	76.92	26	12	0	3	80	1319	1344	0.002	38.5
	gi|113901277|gb|ABI47987.1|	59.26	70.37	27	11	0	3	83	82	108	0.004	37.7
	gi|194871990|ref|YP_002117531.1|;gi|194399161|gb|ACF60613.1|	55.56	74.07	27	12	0	3	83	1316	1342	0.004	37.7
	gi|353453401|gb|AER00544.1|	51.85	74.07	27	13	0	3	83	1368	1394	0.008	37
	gi|563580451|gb|AHB61260.1|	52	68	25	12	0	3	77	1372	1396	0.01	36.6
	gi|394743641|ref|YP_006495799.1|;gi|392856295|gb|AFM84639.1|	58.33	66.67	24	10	0	6	77	1396	1419	0.018	35.8
	gi|332273787|gb|AEE39270.1|	58.33	66.67	24	10	0	6	77	1396	1419	0.019	35.8
	gi|332273791|gb|AEE39273.1|	58.33	66.67	24	10	0	6	77	1396	1419	0.02	35.8
	gi|332273799|gb|AEE39279.1|	58.33	66.67	24	10	0	6	77	1396	1419	0.02	35.8
	gi|213496080|ref|YP_002321513.1|;gi|154354401|gb|ABS76283.1|	52	72	25	12	0	9	83	1666	1690	0.024	35.4
	gi|332273795|gb|AEE39276.1|	54.17	66.67	24	11	0	6	77	1396	1419	0.027	35.4
	gi|500998681|ref|YP_004732983.2|;gi|344345640|gb|AEI98823.2|	52	68	25	12	0	3	77	1404	1428	0.044	34.7
	gi|9625567|ref|NP_039820.1|;gi|130594|sp|P19199.2|POL_COYMV;gi|59050|emb|CAA37110.1|	52	64	25	12	0	9	83	1384	1408	0.13	33.5
	gi|57547627|tpd|FAA00012.1|	37.04	70.37	27	17	0	3	83	1266	1292	1.1	30.4
	gi|57547619|tpd|FAA00006.1|	37.04	70.37	27	17	0	3	83	1259	1285	1.2	30.4
	gi|57547623|tpd|FAA00009.1|	37.04	66.67	27	17	0	3	83	1266	1292	1.6	30
	gi|325698339|gb|ADZ45040.1|	42.31	65.38	26	15	0	3	80	30	55	1.8	29.6
	gi|325698337|gb|ADZ45039.1|	42.31	65.38	26	15	0	3	80	30	55	1.9	29.3
	gi|325698341|gb|ADZ45041.1|	42.31	65.38	26	15	0	3	80	30	55	2	29.3
	gi|325698335|gb|ADZ45038.1|;gi|325698343|gb|ADZ45042.1|	42.31	65.38	26	15	0	3	80	30	55	2.1	29.3
	gi|328545953|ref|YP_004347415.1|;gi|327415369|gb|ADR03142.2|	42.31	65.38	26	15	0	3	80	180	205	3.5	28.9
	gi|325698349|gb|ADZ45045.1|	38.46	65.38	26	16	0	3	80	30	55	4.4	28.5
	gi|325698351|gb|ADZ45046.1|	38.46	65.38	26	16	0	3	80	27	52	5.1	28.1
	gi|325698347|gb|ADZ45044.1|	38.46	65.38	26	16	0	3	80	30	55	7.1	27.7
	gi|325698345|gb|ADZ45043.1|	38.46	65.38	26	16	0	3	80	30	55	7.6	27.7
# RID: TE5G0SV6014
[truncated: 1,606 more rows]
